# Supplementary material for: Dihydromyricetin attenuates age-related macular degeneration: pharmacological effects and exploration of putative targets
Source: Front Pharmacol. 2025 Aug 21;16:1588970. doi: 10.3389/fphar.2025.1588970 (PMC12408514; doi:10.3389/fphar.2025.1588970)
Supplement: Supplementary file 1 [file Table3.xlsx]

## Sheet: Sheet1
GO	Molecular Function
Description	GeneRatio	BgRatio	pvalue	p.adjust	qvalue	geneID	Count
VASCULAR_ENDOTHELIAL_GROWTH_FACTOR_RECEPTOR_BINDING	6/32	14/15762	1.2645479757814e-13	2.76936006696126e-11	1.39765828902154e-11	PGF/VEGFA/VEGFB/VEGFD/GREM1/VEGFC	6
VASCULAR_ENDOTHELIAL_GROWTH_FACTOR_ACTIVATED_RECEPTOR_ACTIVITY	4/32	7/15762	4.87489935138608e-10	5.33801478976776e-08	2.69402332576599e-08	KDR/FLT1/NRP1/NRP2	4
CHEMOATTRACTANT_ACTIVITY	5/32	37/15762	1.03497257351045e-08	6.03354299443145e-07	3.04504693302236e-07	PGF/VEGFA/VEGFB/VEGFD/VEGFC	5
GROWTH_FACTOR_RECEPTOR_BINDING	7/32	141/15762	1.10201698528428e-08	6.03354299443145e-07	3.04504693302236e-07	PGF/VEGFA/APP/VEGFB/VEGFD/GREM1/VEGFC	7
HEPARIN_BINDING	7/32	164/15762	3.14017390481666e-08	1.3753961703097e-06	6.94143705275261e-07	PGF/VEGFA/APP/VEGFB/NRP1/APOE/NRP2	7
TELOMERASE_RNA_BINDING	4/32	22/15762	9.97345697514917e-08	3.64031179592945e-06	1.83721575858011e-06	TERT/SMG6/SMG5/PINX1	4
GLYCOSAMINOGLYCAN_BINDING	7/32	228/15762	2.99019867774217e-07	9.35505014893621e-06	4.72136633327711e-06	PGF/VEGFA/APP/VEGFB/NRP1/APOE/NRP2	7
SULFUR_COMPOUND_BINDING	7/32	260/15762	7.25302790128112e-07	1.8988791144059e-05	9.58338413903484e-06	PGF/VEGFA/APP/VEGFB/NRP1/APOE/NRP2	7
GROWTH_FACTOR_ACTIVITY	6/32	162/15762	7.80361279892837e-07	1.8988791144059e-05	9.58338413903484e-06	PGF/VEGFA/VEGFB/TGFB1/VEGFD/VEGFC	6
CYTOKINE_RECEPTOR_BINDING	7/32	269/15762	9.11354714545069e-07	1.9958668248537e-05	1.00728678976034e-05	PGF/VEGFA/VEGFB/TGFB1/VEGFD/GREM1/VEGFC	7
TRANSMEMBRANE_RECEPTOR_PROTEIN_TYROSINE_KINASE_ACTIVITY	4/32	61/15762	6.73121907141461e-06	0.000128423177910949	6.48134279291021e-05	KDR/FLT1/NRP1/NRP2	4
GROWTH_FACTOR_BINDING	5/32	137/15762	7.68758901317316e-06	0.000128423177910949	6.48134279291021e-05	KDR/FLT1/NRP1/NRP2/A2M	5
SIGNALING_RECEPTOR_BINDING	13/32	1634/15762	7.95567569174802e-06	0.000128423177910949	6.48134279291021e-05	PGF/VEGFA/KDR/PPARG/HIF1A/APP/VEGFB/TGFB1/VEGFD/GREM1/VEGFC/APOE/A2M	13
IDENTICAL_PROTEIN_BINDING	14/32	1924/15762	8.57514535239077e-06	0.000128423177910949	6.48134279291021e-05	MAPT/VEGFA/TERT/KDR/PPARG/MMP9/BCL2/APP/VEGFB/TGFB1/VEGFD/GREM1/NEFL/APOE	14
RECEPTOR_REGULATOR_ACTIVITY	8/32	537/15762	8.79610807609242e-06	0.000128423177910949	6.48134279291021e-05	PGF/VEGFA/APP/VEGFB/TGFB1/VEGFD/GREM1/VEGFC	8
TRANSMEMBRANE_RECEPTOR_PROTEIN_KINASE_ACTIVITY	4/32	80/15762	1.98565036506088e-05	0.000271785893717708	0.000137166637060127	KDR/FLT1/NRP1/NRP2	4
PROTEIN_PHOSPHATASE_2A_BINDING	3/32	31/15762	3.28719962313148e-05	0.00042346865733282	0.000213718860946628	MAPT/BCL2/SMG5	3
VASCULAR_ENDOTHELIAL_GROWTH_FACTOR_BINDING	2/32	5/15762	3.97797737578857e-05	0.00048398724738761	0.000244261768688772	KDR/NRP1	2
TELOMERIC_DNA_BINDING	3/32	36/15762	5.18560370892791e-05	0.000588509539720262	0.000297012745352692	TERT/SMG6/SMG5	3
ENZYME_BINDING	13/32	1949/15762	5.37451634447728e-05	0.000588509539720262	0.000297012745352692	MAPT/PPARG/BCL2/HIF1A/APP/TGFB1/BACE1/SMG6/HDAC2/SMG5/EGLN1/NEFL/A2M	13
HSP90_PROTEIN_BINDING	3/32	41/15762	7.68889076300248e-05	0.000801841465284544	0.000404678461210657	MAPT/KDR/HIF1A	3
HEAT_SHOCK_PROTEIN_BINDING	4/32	123/15762	0.000107222832983898	0.00105653259787065	0.000533217605269972	MAPT/KDR/HIF1A/HDAC2	4
PEPTIDYL_PROLINE_4_DIOXYGENASE_ACTIVITY	2/32	8/15762	0.000110960044525228	0.00105653259787065	0.000533217605269972	EGLN1/EGLN2	2
VASCULAR_ENDOTHELIAL_GROWTH_FACTOR_RECEPTOR_2_BINDING	2/32	9/15762	0.000142481991145033	0.00130014816919843	0.000656167064483706	VEGFA/GREM1	2
PROTEIN_TYROSINE_KINASE_ACTIVITY	4/32	135/15762	0.000153643434430766	0.00133147383681716	0.000671976702070664	KDR/FLT1/NRP1/NRP2	4
CYTOKINE_BINDING	4/32	136/15762	0.00015807451943948	0.00133147383681716	0.000671976702070664	GREM1/NRP1/NRP2/A2M	4
PROTEIN_PHOSPHATASE_BINDING	4/32	148/15762	0.000218739796118339	0.00177422279073764	0.000895426065981504	MAPT/PPARG/BCL2/SMG5	4
PEPTIDYL_PROLINE_DIOXYGENASE_ACTIVITY	2/32	12/15762	0.000260224649376158	0.00196514476597857	0.000991781785281183	EGLN1/EGLN2	2
SEMAPHORIN_RECEPTOR_ACTIVITY	2/32	12/15762	0.000260224649376158	0.00196514476597857	0.000991781785281183	NRP1/NRP2	2
REPRESSING_TRANSCRIPTION_FACTOR_BINDING	3/32	71/15762	0.000395554808525599	0.00288755010223687	0.00145730718930484	PPARG/BCL2/HDAC2	3
PLATELET_DERIVED_GROWTH_FACTOR_RECEPTOR_BINDING	2/32	15/15762	0.000412421571763038	0.00291355884568082	0.00147043344771202	VEGFA/VEGFD	2
PHOSPHATASE_BINDING	4/32	193/15762	0.000599120129469057	0.00410022838605386	0.00206932939454773	MAPT/PPARG/BCL2/SMG5	4
L_ASCORBIC_ACID_BINDING	2/32	20/15762	0.00074157123488089	0.00492133637693681	0.00248373140869197	EGLN1/EGLN2	2
FERROUS_IRON_BINDING	2/32	26/15762	0.00125887127820268	0.00810861205665846	0.00409230601273318	EGLN1/EGLN2	2
HISTONE_DEACETYLASE_BINDING	3/32	113/15762	0.00152941575470039	0.00954227957529405	0.00481585847347212	HIF1A/HDAC2/SMG5	3
ORGANIC_ACID_BINDING	3/32	114/15762	0.00156859390278806	0.00954227957529405	0.00481585847347212	PPARG/EGLN1/EGLN2	3
PROTEIN_LIPID_COMPLEX_BINDING	2/32	30/15762	0.0016764383729234	0.00992270280189796	0.00500785289208982	MAPT/APOE	2
RNA_POLYMERASE_II_REPRESSING_TRANSCRIPTION_FACTOR_BINDING	2/32	35/15762	0.00227859517225668	0.0131319037559004	0.00662749288329506	PPARG/HDAC2	2
PROTEIN_DOMAIN_SPECIFIC_BINDING	6/32	690/15762	0.00235380977153431	0.0132175471786157	0.00667071595171667	MAPT/PPARG/BCL2/HIF1A/APP/NEFL	6
PROTEIN_CONTAINING_COMPLEX_BINDING	8/32	1238/15762	0.00270812725813977	0.0148269967383152	0.00748298321328095	MAPT/KDR/MMP9/SMG6/HDAC2/PINX1/NEFL/APOE	8
2_OXOGLUTARATE_DEPENDENT_DIOXYGENASE_ACTIVITY	2/32	44/15762	0.00358177798617312	0.0191319360724857	0.00965562743384281	EGLN1/EGLN2	2
E_BOX_BINDING	2/32	47/15762	0.00407743262281283	0.0212608986760955	0.0107300858495074	PPARG/HIF1A	2
SEQUENCE_SPECIFIC_DNA_BINDING	9/32	1672/15762	0.00485282782078019	0.0247155649476945	0.0124736088416627	MAPT/TERT/PPARG/BCL2/HIF1A/APP/SMG6/HDAC2/SMG5	9
TRANSITION_METAL_ION_BINDING	7/32	1079/15762	0.00511906508164893	0.0254789830200254	0.0128588955400272	DNMT1/PPARG/MMP2/MMP9/APP/EGLN1/EGLN2	7
CARBOXYLIC_ACID_BINDING	3/32	184/15762	0.00605253056087579	0.0286515538882189	0.0144600488260658	PPARG/EGLN1/EGLN2	3
PROTEIN_C_TERMINUS_BINDING	3/32	185/15762	0.00614387653650203	0.0286515538882189	0.0144600488260658	TERT/PPARG/NEFL	3
PROMOTER_SPECIFIC_CHROMATIN_BINDING	2/32	58/15762	0.00614896361984606	0.0286515538882189	0.0144600488260658	DNMT1/HDAC2	2
DNA_BINDING_TRANSCRIPTION_FACTOR_BINDING	4/32	376/15762	0.00676011553720671	0.0308430271385056	0.0155660555133049	PPARG/BCL2/HIF1A/HDAC2	4
MONOSACCHARIDE_BINDING	2/32	67/15762	0.00813182896492429	0.0363442968024167	0.0183424713494533	EGLN1/EGLN2	2
TRANSCRIPTION_FACTOR_BINDING	5/32	634/15762	0.00847788601720113	0.0371331407553409	0.0187405901432867	TERT/PPARG/BCL2/HIF1A/HDAC2	5
PROTEIN_HOMODIMERIZATION_ACTIVITY	5/32	660/15762	0.00999130898498088	0.0417799953229773	0.0210857943230599	VEGFA/TERT/BCL2/GREM1/APOE	5
TUMOR_NECROSIS_FACTOR_BINDING	1/32	5/15762	0.0101111404206292	0.0417799953229773	0.0210857943230599	A2M	1
C_X_C_CHEMOKINE_BINDING	1/32	5/15762	0.0101111404206292	0.0417799953229773	0.0210857943230599	A2M	1
CYTOKINE_ACTIVITY	3/32	234/15762	0.0116667867335587	0.0465718857361664	0.023504196117748	VEGFA/TGFB1/GREM1	3
BH3_DOMAIN_BINDING	1/32	6/15762	0.0121214497121529	0.0465718857361664	0.023504196117748	BCL2	1
PHOSPHATIDYLCHOLINE_STEROL_O_ACYLTRANSFERASE_ACTIVATOR_ACTIVITY	1/32	6/15762	0.0121214497121529	0.0465718857361664	0.023504196117748	APOE	1
DNA_METHYLTRANSFERASE_ACTIVITY	1/32	6/15762	0.0121214497121529	0.0465718857361664	0.023504196117748	DNMT1	1
AMYLOID_BETA_BINDING	2/32	84/15762	0.0125495919771376	0.0468786214053931	0.0236590014302633	BACE1/APOE	2
DIOXYGENASE_ACTIVITY	2/32	89/15762	0.0140092201412558	0.0468786214053931	0.0236590014302633	EGLN1/EGLN2	2
RNA_DIRECTED_DNA_POLYMERASE_ACTIVITY	1/32	7/15762	0.0141278037112144	0.0468786214053931	0.0236590014302633	TERT	1
ICOSANOID_BINDING	1/32	7/15762	0.0141278037112144	0.0468786214053931	0.0236590014302633	PPARG	1
ICOSATETRAENOIC_ACID_BINDING	1/32	7/15762	0.0141278037112144	0.0468786214053931	0.0236590014302633	PPARG	1
LBD_DOMAIN_BINDING	1/32	7/15762	0.0141278037112144	0.0468786214053931	0.0236590014302633	PPARG	1
MORPHOGEN_ACTIVITY	1/32	7/15762	0.0141278037112144	0.0468786214053931	0.0236590014302633	GREM1	1
TELOMERASE_ACTIVITY	1/32	7/15762	0.0141278037112144	0.0468786214053931	0.0236590014302633	TERT	1
TRANSMEMBRANE_RECEPTOR_PROTEIN_TYROSINE_KINASE_ACTIVATOR_ACTIVITY	1/32	7/15762	0.0141278037112144	0.0468786214053931	0.0236590014302633	GREM1	1
GO	Cellular Component
Description	GeneRatio	BgRatio	pvalue	p.adjust	qvalue	geneID	Count
PLATELET_ALPHA_GRANULE_LUMEN	45866	67/14140	4.25301265310649e-11	7.82554328171594e-09	5.14838373797101e-09	VEGFA/APP/VEGFB/TGFB1/VEGFD/VEGFC/A2M	7
PLATELET_ALPHA_GRANULE	45866	91/14140	3.83631758622552e-10	3.52941217932748e-08	2.32198169692597e-08	VEGFA/APP/VEGFB/TGFB1/VEGFD/VEGFC/A2M	7
VESICLE_LUMEN	45897	328/14140	1.59631396473838e-07	9.79072565039539e-06	6.44126687526012e-06	VEGFA/APP/VEGFB/TGFB1/VEGFD/BACE1/VEGFC/A2M	8
TELOMERASE_HOLOENZYME_COMPLEX	45744	22/14140	1.0442669898277e-05	0.000480362815320744	0.000316028167974174	TERT/SMG6/SMG5	3
AXON	45897	619/14140	1.83938928546883e-05	0.000676895257052531	0.000445325827008244	MAPT/HIF1A/APP/BACE1/NRP1/MAP4/NEFL/NRP2	8
SORTING_ENDOSOME	45716	5/14140	3.76751962923304e-05	0.00115537268629813	0.000760113609406667	KDR/NRP1	2
EARLY_ENDOSOME	45836	378/14140	8.0247279333729e-05	0.00184282953657491	0.00121238785300981	KDR/APP/BACE1/NRP1/NUMB/APOE	6
SECRETORY_VESICLE	45928	1004/14140	8.90092324536938e-05	0.00184282953657491	0.00121238785300981	VEGFA/MMP9/APP/VEGFB/TGFB1/VEGFD/BACE1/VEGFC/A2M	9
EXTERNAL_ENCAPSULATING_STRUCTURE	45866	566/14140	9.01384012455119e-05	0.00184282953657491	0.00121238785300981	VEGFA/MMP2/MMP9/TGFB1/GREM1/APOE/A2M	7
COLLAGEN_CONTAINING_EXTRACELLULAR_MATRIX	45836	423/14140	0.000148918661873732	0.00274010337847667	0.00180269959110307	MMP2/MMP9/TGFB1/GREM1/APOE/A2M	6
SECRETORY_GRANULE	45897	847/14140	0.000170062861287989	0.00284468786154455	0.00187150517206878	VEGFA/MMP9/APP/VEGFB/TGFB1/VEGFD/VEGFC/A2M	8
AXON_CYTOPLASM	45744	58/14140	0.000199482725808608	0.00291137264239055	0.00191537673841484	MAPT/HIF1A/NEFL	3
SEMAPHORIN_RECEPTOR_COMPLEX	45716	11/14140	0.000205694806255854	0.00291137264239055	0.00191537673841484	NRP1/NRP2	2
SITE_OF_POLARIZED_GROWTH	45775	184/14140	0.00044501417485531	0.00584875772666979	0.00384786692544065	MAPT/APP/NRP1/NEFL	4
RECEPTOR_COMPLEX	45836	532/14140	0.000512165059051656	0.00628255805770032	0.004133261880066	KDR/PPARG/APP/FLT1/NRP1/NRP2	6
NEURON_PROJECTION_CYTOPLASM	45744	86/14140	0.000637542625890888	0.00733174019774521	0.00482351328799027	MAPT/HIF1A/NEFL	3
NEURON_PROJECTION	45928	1321/14140	0.000706145722072466	0.00764298899184316	0.00502828223147577	MAPT/HIF1A/APP/BACE1/NRP1/MAP4/NEFL/APOE/NRP2	9
PLASMA_MEMBRANE_BOUNDED_CELL_PROJECTION_CYTOPLASM	45775	216/14140	0.000813117538268603	0.00831186816896794	0.00546833432168943	MAPT/HIF1A/MAP4/NEFL	4
CYTOPLASMIC_REGION	45775	258/14140	0.00157041597832604	0.0146228963872685	0.00962032657057139	MAPT/HIF1A/MAP4/NEFL	4
GLIAL_CELL_PROJECTION	45716	30/14140	0.00158944525948571	0.0146228963872685	0.00962032657057139	MAPT/APP	2
DISTAL_AXON	45775	287/14140	0.00231729670684803	0.0202693510695926	0.0133350993878899	MAPT/APP/NRP1/NEFL	4
ENDOSOME	45866	978/14140	0.0024235093670165	0.0202693510695926	0.0133350993878899	KDR/APP/FLT1/BACE1/NRP1/NUMB/APOE	7
BLOOD_MICROPARTICLE	45744	146/14140	0.00292379572080281	0.0233903657664225	0.0153883985305411	TGFB1/APOE/A2M	3
MEMBRANE_MICRODOMAIN	45775	323/14140	0.00354851383939359	0.0272052727686842	0.0178982057688712	MAPT/KDR/APP/BACE1	4
CHROMOSOME_TELOMERIC_REGION	45744	161/14140	0.00385129416624499	0.0273973005905208	0.0180245398621847	TERT/SMG6/PINX1	3
CELL_BODY	45805	543/14140	0.00387135769213881	0.0273973005905208	0.0180245398621847	MAPT/APP/BACE1/NRP1/APOE	5
CELL_SURFACE	45836	870/14140	0.00624766236340179	0.0425766620320715	0.0280109618632049	VEGFA/APP/TGFB1/BACE1/GREM1/NRP1	6
MAIN_AXON	45716	62/14140	0.00664468957827818	0.0436651029429709	0.0287270414098493	MAPT/APP	2
GO	Biological Process
Description	GeneRatio	BgRatio	pvalue	p.adjust	qvalue	geneID	Count
VASCULATURE_DEVELOPMENT	18/32	786/17949	7.67519828336555e-17	9.30187554937581e-14	3.67624363817436e-14	PGF/DNMT1/VEGFA/TERT/KDR/PPARG/MMP2/HIF1A/VEGFB/FLT1/TGFB1/VEGFD/GREM1/VEGFC/NRP1/EGLN1/APOE/NRP2	18
VASCULAR_ENDOTHELIAL_GROWTH_FACTOR_SIGNALING_PATHWAY	9/32	48/17949	8.45625049943255e-17	9.30187554937581e-14	3.67624363817436e-14	PGF/VEGFA/KDR/VEGFB/FLT1/VEGFD/VEGFC/NRP1/NRP2	9
BLOOD_VESSEL_MORPHOGENESIS	17/32	677/17949	1.73332362679219e-16	1.27110399298094e-13	5.02359759905385e-14	PGF/VEGFA/TERT/KDR/PPARG/MMP2/HIF1A/VEGFB/FLT1/TGFB1/VEGFD/GREM1/VEGFC/NRP1/EGLN1/APOE/NRP2	17
ENDOTHELIAL_CELL_PROLIFERATION	12/32	191/17949	2.79041558214249e-16	1.53472857017837e-13	6.06548229170973e-14	PGF/VEGFA/KDR/PPARG/HIF1A/VEGFB/FLT1/VEGFD/VEGFC/NRP1/APOE/NRP2	12
POSITIVE_REGULATION_OF_LOCOMOTION	16/32	585/17949	4.91160716157832e-16	2.16110715109446e-13	8.54102634834461e-14	PGF/VEGFA/TERT/KDR/MMP9/BCL2/HIF1A/APP/VEGFB/FLT1/TGFB1/VEGFD/VEGFC/NRP1/NUMB/NRP2	16
CELL_POPULATION_PROLIFERATION	23/32	1955/17949	6.68693852348591e-16	2.1776335593106e-13	8.60634124397397e-14	PGF/DNMT1/VEGFA/TERT/KDR/PPARG/MMP2/MMP9/BCL2/HIF1A/APP/VEGFB/FLT1/TGFB1/VEGFD/GREM1/VEGFC/HDAC2/NRP1/PINX1/NUMB/APOE/NRP2	23
VASCULAR_ENDOTHELIAL_GROWTH_FACTOR_RECEPTOR_SIGNALING_PATHWAY	10/32	96/17949	6.92883405235192e-16	2.1776335593106e-13	8.60634124397397e-14	PGF/VEGFA/KDR/HIF1A/VEGFB/FLT1/VEGFD/VEGFC/NRP1/NRP2	10
TUBE_MORPHOGENESIS	18/32	900/17949	8.25034375779613e-16	2.26884453339394e-13	8.9668209788679e-14	PGF/VEGFA/TERT/KDR/PPARG/MMP2/BCL2/HIF1A/VEGFB/FLT1/TGFB1/VEGFD/GREM1/VEGFC/NRP1/EGLN1/APOE/NRP2	18
REGULATION_OF_CELLULAR_COMPONENT_MOVEMENT	19/32	1100/17949	1.27042837579519e-15	3.10549158527712e-13	1.22733782269804e-13	PGF/VEGFA/TERT/KDR/PPARG/MMP9/BCL2/HIF1A/APP/VEGFB/FLT1/TGFB1/VEGFD/GREM1/VEGFC/NRP1/NUMB/APOE/NRP2	19
POSITIVE_REGULATION_OF_CELL_POPULATION_PROLIFERATION	18/32	941/17949	1.79543679204477e-15	3.94996094249849e-13	1.56108504234629e-13	PGF/DNMT1/VEGFA/TERT/KDR/MMP2/MMP9/BCL2/HIF1A/VEGFB/FLT1/TGFB1/VEGFD/GREM1/VEGFC/HDAC2/NRP1/NRP2	18
CELLULAR_RESPONSE_TO_VASCULAR_ENDOTHELIAL_GROWTH_FACTOR_STIMULUS	9/32	72/17949	4.17403236499084e-15	8.34806472998169e-13	3.29928299854779e-13	PGF/VEGFA/KDR/VEGFB/FLT1/VEGFD/VEGFC/NRP1/NRP2	9
POSITIVE_REGULATION_OF_MULTICELLULAR_ORGANISMAL_PROCESS	20/32	1397/17949	5.32747844562397e-15	9.76704381697728e-13	3.86008525972403e-13	PGF/MAPT/VEGFA/TERT/KDR/PPARG/BCL2/HIF1A/APP/VEGFB/FLT1/TGFB1/VEGFD/GREM1/VEGFC/HDAC2/NRP1/NUMB/NEFL/APOE	20
RESPONSE_TO_GROWTH_FACTOR	16/32	731/17949	1.59393700616289e-14	2.69743185658334e-12	1.0660663701138e-12	PGF/MAPT/VEGFA/KDR/PPARG/HIF1A/APP/VEGFB/FLT1/TGFB1/VEGFD/GREM1/VEGFC/HDAC2/NRP1/NRP2	16
TUBE_DEVELOPMENT	18/32	1085/17949	2.12832286335407e-14	3.14595474028327e-12	1.24332948108803e-12	PGF/VEGFA/TERT/KDR/PPARG/MMP2/BCL2/HIF1A/VEGFB/FLT1/TGFB1/VEGFD/GREM1/VEGFC/NRP1/EGLN1/APOE/NRP2	18
POSITIVE_REGULATION_OF_DEVELOPMENTAL_PROCESS	19/32	1284/17949	2.14496914110223e-14	3.14595474028327e-12	1.24332948108803e-12	PGF/MAPT/VEGFA/TERT/KDR/PPARG/BCL2/HIF1A/VEGFB/FLT1/TGFB1/VEGFD/GREM1/VEGFC/HDAC2/NRP1/NUMB/NEFL/APOE	19
RESPONSE_TO_OXYGEN_LEVELS	13/32	384/17949	3.8665071672805e-14	5.31644735501069e-12	2.10114139485112e-12	PGF/VEGFA/TERT/PPARG/MMP2/BCL2/HIF1A/VEGFB/VEGFD/VEGFC/HDAC2/EGLN1/EGLN2	13
CIRCULATORY_SYSTEM_DEVELOPMENT	18/32	1140/17949	4.99875573144562e-14	6.29703687854261e-12	2.48868538836182e-12	PGF/DNMT1/VEGFA/TERT/KDR/PPARG/MMP2/HIF1A/VEGFB/FLT1/TGFB1/VEGFD/GREM1/VEGFC/NRP1/EGLN1/APOE/NRP2	18
ANATOMICAL_STRUCTURE_FORMATION_INVOLVED_IN_MORPHOGENESIS	18/32	1142/17949	5.15212108244395e-14	6.29703687854261e-12	2.48868538836182e-12	PGF/VEGFA/TERT/KDR/PPARG/MMP2/MMP9/HIF1A/VEGFB/FLT1/TGFB1/VEGFD/GREM1/VEGFC/HDAC2/NRP1/EGLN1/NRP2	18
POSITIVE_REGULATION_OF_MAST_CELL_CHEMOTAXIS	5/32	6/17949	7.77742792642554e-14	9.00544286217694e-12	3.55908890151108e-12	PGF/VEGFA/VEGFB/VEGFD/VEGFC	5
REGULATION_OF_MULTICELLULAR_ORGANISMAL_DEVELOPMENT	19/32	1397/17949	9.90537946067761e-14	1.08959174067454e-11	4.30623338658932e-12	PGF/MAPT/VEGFA/TERT/KDR/PPARG/MMP9/HIF1A/VEGFB/FLT1/TGFB1/VEGFD/GREM1/VEGFC/HDAC2/NRP1/EGLN1/NUMB/NEFL	19
EPITHELIAL_CELL_PROLIFERATION	13/32	428/17949	1.54840359878886e-13	1.62213710349309e-11	6.41093419849421e-12	PGF/VEGFA/KDR/PPARG/HIF1A/VEGFB/FLT1/TGFB1/VEGFD/VEGFC/NRP1/APOE/NRP2	13
POSITIVE_REGULATION_OF_ENDOTHELIAL_CELL_PROLIFERATION	9/32	108/17949	1.83985934844711e-13	1.83985934844711e-11	7.27140584601585e-12	PGF/VEGFA/KDR/HIF1A/VEGFB/VEGFD/VEGFC/NRP1/NRP2	9
REGULATION_OF_VASCULATURE_DEVELOPMENT	12/32	341/17949	2.92827997741276e-13	2.80096345665569e-11	1.10698364363521e-11	PGF/VEGFA/TERT/KDR/PPARG/HIF1A/VEGFB/FLT1/VEGFD/GREM1/VEGFC/EGLN1	12
POSITIVE_REGULATION_OF_VASCULATURE_DEVELOPMENT	10/32	175/17949	3.21177785075037e-13	2.94412969652117e-11	1.16356513364904e-11	PGF/VEGFA/TERT/KDR/HIF1A/VEGFB/FLT1/VEGFD/GREM1/VEGFC	10
POSITIVE_REGULATION_OF_PROTEIN_METABOLIC_PROCESS	19/32	1528/17949	4.98599355035635e-13	4.38767432431359e-11	1.7340760726713e-11	PGF/DNMT1/MAPT/VEGFA/KDR/PPARG/MMP9/BCL2/APP/VEGFB/FLT1/TGFB1/VEGFD/GREM1/VEGFC/HDAC2/NRP1/EGLN2/APOE	19
REGULATION_OF_MAST_CELL_CHEMOTAXIS	5/32	8/17949	7.24073985385221e-13	6.12677987633649e-11	2.42139721428418e-11	PGF/VEGFA/VEGFB/VEGFD/VEGFC	5
CELL_MIGRATION	19/32	1602/17949	1.16469631920848e-12	9.4901181565135e-11	3.75063999869864e-11	PGF/VEGFA/TERT/KDR/PPARG/MMP9/BCL2/HIF1A/APP/VEGFB/FLT1/TGFB1/VEGFD/GREM1/VEGFC/NRP1/NUMB/APOE/NRP2	19
REGULATION_OF_PHOSPHORUS_METABOLIC_PROCESS	19/32	1610/17949	1.27333680907476e-12	1.00047892141588e-10	3.95404588081109e-11	PGF/MAPT/VEGFA/KDR/MMP9/BCL2/HIF1A/APP/VEGFB/FLT1/TGFB1/VEGFD/GREM1/VEGFC/SMG6/HDAC2/NRP1/SMG5/APOE	19
POSITIVE_REGULATION_OF_PHOSPHORUS_METABOLIC_PROCESS	16/32	981/17949	1.47816712025823e-12	1.09830191495547e-10	4.34065732896277e-11	PGF/MAPT/VEGFA/KDR/MMP9/BCL2/HIF1A/APP/VEGFB/FLT1/TGFB1/VEGFD/GREM1/VEGFC/HDAC2/NRP1	16
REGULATION_OF_PROTEIN_MODIFICATION_PROCESS	19/32	1627/17949	1.53659841472333e-12	1.09830191495547e-10	4.34065732896277e-11	PGF/DNMT1/MAPT/VEGFA/KDR/MMP9/BCL2/HIF1A/APP/VEGFB/FLT1/TGFB1/VEGFD/GREM1/VEGFC/HDAC2/NRP1/PINX1/APOE	19
POSITIVE_REGULATION_OF_CELL_DEVELOPMENT	11/32	290/17949	1.54760724380089e-12	1.09830191495547e-10	4.34065732896277e-11	MAPT/VEGFA/PPARG/BCL2/HIF1A/TGFB1/VEGFC/HDAC2/NRP1/NUMB/NEFL	11
REGULATION_OF_ANATOMICAL_STRUCTURE_MORPHOGENESIS	16/32	1006/17949	2.16938507044828e-12	1.4914522359332e-10	5.89444759273119e-11	PGF/MAPT/VEGFA/TERT/KDR/PPARG/HIF1A/VEGFB/FLT1/TGFB1/VEGFD/GREM1/VEGFC/NRP1/EGLN1/NEFL	16
RESPONSE_TO_ABIOTIC_STIMULUS	17/32	1216/17949	2.5576673576136e-12	1.7051115717424e-10	6.7388620012403e-11	PGF/MAPT/VEGFA/TERT/PPARG/MMP2/MMP9/BCL2/HIF1A/APP/VEGFB/VEGFD/BACE1/VEGFC/HDAC2/EGLN1/EGLN2	17
POSITIVE_REGULATION_OF_NEUROGENESIS	10/32	217/17949	2.77207550963009e-12	1.79369591799594e-10	7.08896090078778e-11	MAPT/VEGFA/PPARG/HIF1A/TGFB1/VEGFC/HDAC2/NRP1/NUMB/NEFL	10
LOCOMOTION	20/32	1975/17949	3.76904673044543e-12	2.36911508770855e-10	9.36310556194864e-11	PGF/VEGFA/TERT/KDR/PPARG/MMP9/BCL2/HIF1A/APP/VEGFB/FLT1/TGFB1/VEGFD/GREM1/VEGFC/NRP1/NUMB/NEFL/APOE/NRP2	20
REGULATION_OF_POSITIVE_CHEMOTAXIS	6/32	26/17949	4.38569978820268e-12	2.68014987056831e-10	1.05923626463609e-10	PGF/VEGFA/KDR/VEGFB/VEGFD/VEGFC	6
TRANSMEMBRANE_RECEPTOR_PROTEIN_TYROSINE_KINASE_SIGNALING_PATHWAY	14/32	737/17949	8.13168970966297e-12	4.83505874628609e-10	1.91088924613986e-10	PGF/VEGFA/KDR/MMP2/MMP9/HIF1A/VEGFB/FLT1/TGFB1/VEGFD/GREM1/VEGFC/NRP1/NRP2	14
BLOOD_VESSEL_ENDOTHELIAL_CELL_MIGRATION	9/32	175/17949	1.49776079491033e-11	8.67124670737559e-10	3.42700946425466e-10	VEGFA/KDR/PPARG/HIF1A/TGFB1/GREM1/VEGFC/NRP1/APOE	9
TISSUE_MIGRATION	11/32	365/17949	1.8635534544688e-11	1.02757335217523e-09	4.06112721960164e-10	VEGFA/KDR/PPARG/MMP9/HIF1A/TGFB1/GREM1/VEGFC/NRP1/APOE/NRP2	11
POSITIVE_REGULATION_OF_NERVOUS_SYSTEM_DEVELOPMENT	10/32	263/17949	1.86831518577315e-11	1.02757335217523e-09	4.06112721960164e-10	MAPT/VEGFA/PPARG/HIF1A/TGFB1/VEGFC/HDAC2/NRP1/NUMB/NEFL	10
POSITIVE_CHEMOTAXIS	7/32	67/17949	2.28706637835191e-11	1.22720634935956e-09	4.85010739029186e-10	PGF/VEGFA/KDR/VEGFB/VEGFD/VEGFC/NRP1	7
INDUCTION_OF_POSITIVE_CHEMOTAXIS	5/32	14/17949	2.5691493607037e-11	1.31444851012747e-09	5.19490176729805e-10	PGF/VEGFA/VEGFB/VEGFD/VEGFC	5
MAST_CELL_MIGRATION	5/32	14/17949	2.5691493607037e-11	1.31444851012747e-09	5.19490176729805e-10	PGF/VEGFA/VEGFB/VEGFD/VEGFC	5
ENDOTHELIAL_CELL_MIGRATION	10/32	278/17949	3.22924053384895e-11	1.61462026692447e-09	6.38122650947185e-10	VEGFA/KDR/PPARG/HIF1A/TGFB1/GREM1/VEGFC/NRP1/APOE/NRP2	10
POSITIVE_REGULATION_OF_PROTEIN_PHOSPHORYLATION	14/32	824/17949	3.61069544072099e-11	1.76522888213026e-09	6.97645481645739e-10	PGF/VEGFA/KDR/MMP9/BCL2/APP/VEGFB/FLT1/TGFB1/VEGFD/GREM1/VEGFC/HDAC2/NRP1	14
POSITIVE_REGULATION_OF_CELL_DIFFERENTIATION	14/32	844/17949	4.96685621776236e-11	2.37545297371244e-09	9.38815385783001e-10	MAPT/VEGFA/TERT/KDR/PPARG/BCL2/HIF1A/TGFB1/GREM1/VEGFC/HDAC2/NRP1/NUMB/NEFL	14
REGULATION_OF_RESPONSE_TO_EXTERNAL_STIMULUS	15/32	1036/17949	5.32527776349496e-11	2.48221954727246e-09	9.8101117035744e-10	PGF/VEGFA/KDR/PPARG/MMP9/APP/VEGFB/TGFB1/VEGFD/BACE1/GREM1/VEGFC/NRP1/APOE/A2M	15
REGULATION_OF_EPITHELIAL_CELL_MIGRATION	10/32	293/17949	5.41575173950354e-11	2.48221954727246e-09	9.8101117035744e-10	VEGFA/KDR/PPARG/MMP9/HIF1A/TGFB1/VEGFC/NRP1/APOE/NRP2	10
POSITIVE_REGULATION_OF_EPITHELIAL_CELL_PROLIFERATION	9/32	203/17949	5.67720137875842e-11	2.5489475578099e-09	1.00738310179473e-09	PGF/VEGFA/KDR/HIF1A/VEGFB/VEGFD/VEGFC/NRP1/NRP2	9
POSITIVE_REGULATION_OF_PROTEIN_MODIFICATION_PROCESS	15/32	1051/17949	6.52415186779547e-11	2.87062682183001e-09	1.13451567216822e-09	PGF/DNMT1/VEGFA/KDR/MMP9/BCL2/APP/VEGFB/FLT1/TGFB1/VEGFD/GREM1/VEGFC/HDAC2/NRP1	15
ENZYME_LINKED_RECEPTOR_PROTEIN_SIGNALING_PATHWAY	15/32	1072/17949	8.62421720680993e-11	3.72025055980036e-09	1.47029998200722e-09	PGF/VEGFA/KDR/PPARG/MMP2/MMP9/HIF1A/VEGFB/FLT1/TGFB1/VEGFD/GREM1/VEGFC/NRP1/NRP2	15
POSITIVE_REGULATION_OF_CHEMOTAXIS	8/32	139/17949	9.49452816889179e-11	4.01691576376191e-09	1.58754661285519e-09	PGF/VEGFA/KDR/VEGFB/TGFB1/VEGFD/VEGFC/NRP1	8
REGULATION_OF_CHEMOTAXIS	9/32	224/17949	1.3668077019477e-10	5.6735414043112e-09	2.24227043060337e-09	PGF/VEGFA/KDR/VEGFB/TGFB1/VEGFD/GREM1/VEGFC/NRP1	9
NEGATIVE_REGULATION_OF_DEVELOPMENTAL_PROCESS	14/32	928/17949	1.74409196023988e-10	7.10555983801432e-09	2.80822604124394e-09	DNMT1/MAPT/VEGFA/TERT/PPARG/MMP9/BCL2/HIF1A/APP/TGFB1/GREM1/VEGFC/HDAC2/NRP1	14
REGULATION_OF_ENDOTHELIAL_CELL_MIGRATION	9/32	231/17949	1.79726750790659e-10	7.18907003162636e-09	2.84123054838439e-09	VEGFA/KDR/PPARG/HIF1A/TGFB1/VEGFC/NRP1/APOE/NRP2	9
REGULATION_OF_CELL_DIFFERENTIATION	17/32	1618/17949	2.40096170756122e-10	9.43234956541908e-09	3.72780896700295e-09	DNMT1/MAPT/VEGFA/TERT/KDR/PPARG/MMP9/BCL2/HIF1A/APP/TGFB1/GREM1/VEGFC/HDAC2/NRP1/NUMB/NEFL	17
CELL_GROWTH	11/32	470/17949	2.77476280878646e-10	1.07096108409302e-08	4.23260217923845e-09	MAPT/VEGFA/PPARG/BCL2/APP/TGFB1/GREM1/NRP1/EGLN2/APOE/NRP2	11
REGULATION_OF_NEUROGENESIS	10/32	348/17949	2.91433365437968e-10	1.1054369033854e-08	4.36885589567626e-09	MAPT/VEGFA/PPARG/HIF1A/TGFB1/VEGFC/HDAC2/NRP1/NUMB/NEFL	10
AMEBOIDAL_TYPE_CELL_MIGRATION	11/32	473/17949	2.96839475690273e-10	1.10685906189593e-08	4.37447648385666e-09	VEGFA/KDR/PPARG/MMP9/HIF1A/TGFB1/GREM1/VEGFC/NRP1/APOE/NRP2	11
REGULATION_OF_CELL_DEVELOPMENT	11/32	484/17949	3.78684046240148e-10	1.38850816954721e-08	5.48759688060284e-09	MAPT/VEGFA/PPARG/BCL2/HIF1A/TGFB1/VEGFC/HDAC2/NRP1/NUMB/NEFL	11
POSITIVE_REGULATION_OF_BINDING	8/32	170/17949	4.75707746862662e-10	1.67876945966355e-08	6.63475394106265e-09	TERT/PPARG/MMP9/APP/TGFB1/NRP1/PINX1/APOE	8
REGULATION_OF_PROTEIN_PHOSPHORYLATION	15/32	1211/17949	4.76547119420028e-10	1.67876945966355e-08	6.63475394106265e-09	PGF/VEGFA/KDR/MMP9/BCL2/APP/VEGFB/FLT1/TGFB1/VEGFD/GREM1/VEGFC/HDAC2/NRP1/APOE	15
TAXIS	12/32	644/17949	4.80738527085472e-10	1.67876945966355e-08	6.63475394106265e-09	PGF/VEGFA/KDR/APP/VEGFB/FLT1/TGFB1/VEGFD/GREM1/VEGFC/NRP1/NRP2	12
POSITIVE_REGULATION_OF_EPITHELIAL_CELL_MIGRATION	8/32	175/17949	5.99183353102541e-10	2.05969277628999e-08	8.14022121155755e-09	VEGFA/KDR/MMP9/HIF1A/TGFB1/VEGFC/NRP1/NRP2	8
POSITIVE_REGULATION_OF_MOLECULAR_FUNCTION	17/32	1745/17949	7.82345216076994e-10	2.64793765441444e-08	1.04650550361068e-08	MAPT/VEGFA/TERT/KDR/PPARG/MMP9/BCL2/HIF1A/APP/FLT1/TGFB1/GREM1/VEGFC/HDAC2/NRP1/PINX1/APOE	17
SPROUTING_ANGIOGENESIS	8/32	184/17949	8.92516267303258e-10	2.97505422434419e-08	1.17578698053029e-08	PGF/VEGFA/KDR/VEGFB/VEGFD/GREM1/VEGFC/NRP1	8
CELL_JUNCTION_ORGANIZATION	12/32	699/17949	1.22234836560744e-09	3.9642577993164e-08	1.56673537905998e-08	MAPT/VEGFA/KDR/BCL2/APP/TGFB1/GREM1/NRP1/NUMB/NEFL/APOE/NRP2	12
RESPONSE_TO_INORGANIC_SUBSTANCE	11/32	541/17949	1.22531604706143e-09	3.9642577993164e-08	1.56673537905998e-08	MAPT/TERT/KDR/MMP9/BCL2/HIF1A/APP/BACE1/HDAC2/EGLN1/NEFL	11
REGULATION_OF_NERVOUS_SYSTEM_DEVELOPMENT	10/32	422/17949	1.8856953268755e-09	6.01236191177695e-08	2.37617748283625e-08	MAPT/VEGFA/PPARG/HIF1A/TGFB1/VEGFC/HDAC2/NRP1/NUMB/NEFL	10
POSITIVE_REGULATION_OF_CELLULAR_COMPONENT_ORGANIZATION	14/32	1118/17949	1.99595280083417e-09	6.27299451690739e-08	2.47918347893086e-08	DNMT1/MAPT/VEGFA/KDR/PPARG/MMP9/BCL2/HIF1A/APP/TGFB1/GREM1/NRP1/NEFL/APOE	14
CELL_CHEMOTAXIS	9/32	305/17949	2.08982548558767e-09	6.47551558914488e-08	2.55922290748023e-08	PGF/VEGFA/KDR/VEGFB/FLT1/VEGFD/GREM1/VEGFC/NRP1	9
PLATELET_DEGRANULATION	7/32	128/17949	2.30716915147137e-09	7.04968351838475e-08	2.78614286420373e-08	VEGFA/APP/VEGFB/TGFB1/VEGFD/VEGFC/A2M	7
NEUROGENESIS	16/32	1613/17949	2.51183323727374e-09	7.56990838630444e-08	2.99174369717104e-08	MAPT/VEGFA/PPARG/BCL2/HIF1A/APP/TGFB1/VEGFD/VEGFC/HDAC2/NRP1/NUMB/MAP4/NEFL/APOE/NRP2	16
POSITIVE_REGULATION_OF_ENDOTHELIAL_CELL_MIGRATION	7/32	132/17949	2.86242456213313e-09	8.5099108603958e-08	3.36324706731432e-08	VEGFA/KDR/HIF1A/TGFB1/VEGFC/NRP1/NRP2	7
RESPONSE_TO_REACTIVE_OXYGEN_SPECIES	8/32	224/17949	4.2203549490971e-09	1.23797078506848e-07	4.89265008835677e-08	MAPT/MMP2/MMP9/BCL2/HIF1A/HDAC2/EGLN1/APOE	8
NEURON_APOPTOTIC_PROCESS	8/32	229/17949	5.01946544112233e-09	1.4530031540091e-07	5.74249093402638e-08	TERT/BCL2/HIF1A/APP/BACE1/NEFL/EGLN2/APOE	8
NEURON_DEATH	9/32	341/17949	5.53909478422207e-09	1.58259850977774e-07	6.25467162237516e-08	MAPT/TERT/BCL2/HIF1A/APP/BACE1/NEFL/EGLN2/APOE	9
REGULATION_OF_GROWTH	11/32	644/17949	7.56303993860126e-09	2.13316511088754e-07	8.43059512723974e-08	MAPT/VEGFA/PPARG/BCL2/HIF1A/APP/TGFB1/GREM1/NRP1/EGLN2/APOE	11
REGULATION_OF_BINDING	9/32	357/17949	8.25322452030425e-09	2.28575684271319e-07	9.03366101474209e-08	TERT/PPARG/MMP9/APP/TGFB1/HDAC2/NRP1/PINX1/APOE	9
POSITIVE_REGULATION_OF_CELL_DIVISION	6/32	86/17949	8.31184306441161e-09	2.28575684271319e-07	9.03366101474209e-08	PGF/VEGFA/VEGFB/TGFB1/VEGFD/VEGFC	6
LEUKOCYTE_MIGRATION	10/32	507/17949	1.09227977372103e-08	2.96668580516822e-07	1.17247965314304e-07	PGF/VEGFA/MMP9/APP/VEGFB/FLT1/TGFB1/VEGFD/GREM1/VEGFC	10
DEVELOPMENTAL_MATURATION	8/32	267/17949	1.66716218892468e-08	4.47287416540768e-07	1.76774835436686e-07	VEGFA/PPARG/MMP2/BCL2/HIF1A/APP/GREM1/NEFL	8
GROWTH	12/32	908/17949	2.30729695408161e-08	6.11572686624041e-07	2.41702889546152e-07	MAPT/VEGFA/PPARG/BCL2/HIF1A/APP/TGFB1/GREM1/NRP1/EGLN2/APOE/NRP2	12
PROTEIN_PHOSPHORYLATION	15/32	1616/17949	2.50789630899551e-08	6.56829985689301e-07	2.59589267071465e-07	PGF/VEGFA/KDR/MMP9/BCL2/APP/VEGFB/FLT1/TGFB1/VEGFD/GREM1/VEGFC/HDAC2/NRP1/APOE	15
REGULATION_OF_SIGNALING_RECEPTOR_ACTIVITY	7/32	188/17949	3.33573209690894e-08	8.63365954494078e-07	3.4121544421632e-07	PPARG/HIF1A/APP/GREM1/HDAC2/NRP1/NEFL	7
APOPTOTIC_PROCESS	16/32	1931/17949	3.37837524615049e-08	8.6423552808501e-07	3.41559113013501e-07	DNMT1/VEGFA/TERT/KDR/PPARG/MMP9/BCL2/HIF1A/APP/TGFB1/BACE1/GREM1/HDAC2/NEFL/EGLN2/APOE	16
COLLAGEN_METABOLIC_PROCESS	6/32	109/17949	3.47893868089873e-08	8.79731620457151e-07	3.47683405979716e-07	PPARG/MMP2/MMP9/HIF1A/TGFB1/HDAC2	6
REGULATION_OF_CELL_DEATH	15/32	1659/17949	3.57357500686166e-08	8.93393751715414e-07	3.53082889433939e-07	DNMT1/MAPT/VEGFA/TERT/KDR/PPARG/MMP9/BCL2/HIF1A/BACE1/GREM1/HDAC2/NEFL/EGLN2/APOE	15
POSITIVE_REGULATION_OF_CATALYTIC_ACTIVITY	14/32	1402/17949	3.63735411160976e-08	8.99121241072075e-07	3.55346480921308e-07	MAPT/VEGFA/TERT/KDR/PPARG/BCL2/HIF1A/APP/FLT1/TGFB1/GREM1/VEGFC/NRP1/APOE	14
RESPONSE_TO_OXIDATIVE_STRESS	9/32	444/17949	5.41347779208535e-08	1.32329457139864e-06	5.22986275586257e-07	MAPT/MMP2/MMP9/BCL2/HIF1A/APP/HDAC2/EGLN1/APOE	9
REGULATION_OF_LEUKOCYTE_CHEMOTAXIS	6/32	119/17949	5.88774944874769e-08	1.4234119546423e-06	5.62554198341884e-07	PGF/VEGFA/VEGFB/VEGFD/GREM1/VEGFC	6
REGULATION_OF_LEUKOCYTE_MIGRATION	7/32	205/17949	6.04532630186972e-08	1.44562150696885e-06	5.71331753471898e-07	PGF/VEGFA/APP/VEGFB/VEGFD/GREM1/VEGFC	7
REGULATION_OF_TRANSPORT	15/32	1730/17949	6.27183720147362e-08	1.48366041325183e-06	5.86365311648808e-07	VEGFA/TERT/PPARG/MMP9/BCL2/HIF1A/APP/TGFB1/BACE1/GREM1/VEGFC/NRP1/NUMB/NEFL/APOE	15
REGULATION_OF_TRANSFERASE_ACTIVITY	12/32	1010/17949	7.4730731305304e-08	1.74901711565605e-06	6.91238343316698e-07	MAPT/VEGFA/KDR/PPARG/APP/FLT1/TGFB1/GREM1/VEGFC/SMG6/PINX1/APOE	12
ANATOMICAL_STRUCTURE_MATURATION	7/32	217/17949	8.92229450849337e-08	2.04469249152973e-06	8.0809377894907e-07	VEGFA/PPARG/MMP2/BCL2/HIF1A/APP/GREM1	7
MYELOID_LEUKOCYTE_MIGRATION	7/32	217/17949	8.92229450849337e-08	2.04469249152973e-06	8.0809377894907e-07	PGF/VEGFA/VEGFB/FLT1/VEGFD/GREM1/VEGFC	7
LEUKOCYTE_CHEMOTAXIS	7/32	225/17949	1.1423388435393e-07	2.5664554080102e-06	1.01430247225666e-06	PGF/VEGFA/VEGFB/FLT1/VEGFD/GREM1/VEGFC	7
POSITIVE_REGULATION_OF_LEUKOCYTE_MIGRATION	6/32	133/17949	1.14323922720454e-07	2.5664554080102e-06	1.01430247225666e-06	PGF/VEGFA/APP/VEGFB/VEGFD/VEGFC	6
RESPONSE_TO_WOUNDING	10/32	654/17949	1.2019007193165e-07	2.67089048736999e-06	1.05557681462565e-06	VEGFA/KDR/BCL2/HIF1A/TGFB1/HDAC2/NRP1/NEFL/APOE/A2M	10
CELLULAR_RESPONSE_TO_OXYGEN_LEVELS	7/32	230/17949	1.32691808311303e-07	2.91921978284868e-06	1.15372035436986e-06	VEGFA/TERT/PPARG/BCL2/HIF1A/EGLN1/EGLN2	7
MESENCHYMAL_CELL_DIFFERENTIATION	7/32	231/17949	1.36670489698849e-07	2.9769809637373e-06	1.17654845743876e-06	BCL2/HIF1A/TGFB1/GREM1/HDAC2/NRP1/NRP2	7
POSITIVE_REGULATION_OF_RESPONSE_TO_EXTERNAL_STIMULUS	9/32	507/17949	1.67636478725822e-07	3.58058498249329e-06	1.41510200743515e-06	PGF/VEGFA/KDR/APP/VEGFB/TGFB1/VEGFD/VEGFC/NRP1	9
AXON_DEVELOPMENT	9/32	507/17949	1.67636478725822e-07	3.58058498249329e-06	1.41510200743515e-06	MAPT/VEGFA/BCL2/APP/NRP1/NUMB/NEFL/APOE/NRP2	9
POSITIVE_REGULATION_OF_BLOOD_VESSEL_ENDOTHELIAL_CELL_MIGRATION	5/32	75/17949	2.05161828209144e-07	4.33996175057805e-06	1.71521933300357e-06	VEGFA/KDR/HIF1A/TGFB1/VEGFC	5
PEPTIDYL_TYROSINE_MODIFICATION	8/32	372/17949	2.15006374067772e-07	4.50489545665807e-06	1.78040365894716e-06	VEGFA/KDR/APP/FLT1/TGFB1/GREM1/HDAC2/NRP1	8
NEURON_DIFFERENTIATION	13/32	1357/17949	2.21568708258923e-07	4.59859583178897e-06	1.81743548184578e-06	MAPT/VEGFA/BCL2/HIF1A/APP/VEGFD/HDAC2/NRP1/NUMB/MAP4/NEFL/APOE/NRP2	13
NEGATIVE_REGULATION_OF_CELLULAR_COMPONENT_ORGANIZATION	10/32	729/17949	3.2892133225182e-07	6.76286851358883e-06	2.67278918288248e-06	DNMT1/MAPT/VEGFA/TGFB1/SMG6/HDAC2/NRP1/PINX1/MAP4/APOE	10
POSITIVE_REGULATION_OF_PROTEIN_BINDING	5/32	83/17949	3.41681156323499e-07	6.89631691662109e-06	2.72553003498996e-06	TERT/MMP9/APP/NRP1/APOE	5
REGULATION_OF_VASCULAR_ASSOCIATED_SMOOTH_MUSCLE_CELL_PROLIFERATION	5/32	83/17949	3.41681156323499e-07	6.89631691662109e-06	2.72553003498996e-06	DNMT1/TERT/PPARG/MMP2/MMP9	5
REGULATION_OF_ORGANELLE_ORGANIZATION	12/32	1165/17949	3.53610433148609e-07	7.07220866297219e-06	2.79504514622728e-06	DNMT1/MAPT/VEGFA/KDR/MMP9/BCL2/HIF1A/SMG6/NRP1/SMG5/PINX1/MAP4	12
OSSIFICATION	8/32	399/17949	3.66435185910052e-07	7.2626793603794e-06	2.87032208214038e-06	PPARG/MMP2/MMP9/BCL2/HIF1A/TGFB1/GREM1/VEGFC	8
FOCAL_ADHESION_ASSEMBLY	5/32	85/17949	3.85044904899389e-07	7.5633820605237e-06	2.98916439329788e-06	VEGFA/KDR/BCL2/GREM1/NRP1	5
REGULATION_OF_CELL_DIVISION	6/32	171/17949	5.05342886205579e-07	9.83853406771924e-06	3.88833930140483e-06	PGF/VEGFA/VEGFB/TGFB1/VEGFD/VEGFC	6
CELL_MORPHOGENESIS_INVOLVED_IN_NEURON_DIFFERENTIATION	9/32	579/17949	5.13368210412799e-07	9.90710581498385e-06	3.91543990582615e-06	MAPT/VEGFA/BCL2/APP/NRP1/NUMB/NEFL/APOE/NRP2	9
POSITIVE_REGULATION_OF_LEUKOCYTE_CHEMOTAXIS	5/32	91/17949	5.41800692066927e-07	1.03648828047586e-05	4.09636038121081e-06	PGF/VEGFA/VEGFB/VEGFD/VEGFC	5
MESENCHYME_DEVELOPMENT	7/32	287/17949	5.9362215534413e-07	1.12583512220438e-05	4.44947277962116e-06	BCL2/HIF1A/TGFB1/GREM1/HDAC2/NRP1/NRP2	7
NEGATIVE_REGULATION_OF_CELL_DEATH	11/32	991/17949	6.07042817328491e-07	1.14144803258349e-05	4.51117739193283e-06	DNMT1/VEGFA/TERT/KDR/MMP9/BCL2/HIF1A/GREM1/HDAC2/NEFL/APOE	11
EMBRYO_DEVELOPMENT	11/32	992/17949	6.13161897459207e-07	1.14318319865276e-05	4.51803503390995e-06	VEGFA/KDR/MMP2/MMP9/HIF1A/FLT1/TGFB1/GREM1/VEGFC/HDAC2/NRP2	11
CELL_MORPHOGENESIS	11/32	1004/17949	6.90977350933633e-07	1.2774371193731e-05	5.04862708422097e-06	MAPT/VEGFA/KDR/BCL2/APP/GREM1/NRP1/NUMB/NEFL/APOE/NRP2	11
REGULATION_OF_INTRACELLULAR_SIGNAL_TRANSDUCTION	14/32	1783/17949	7.25929201614793e-07	1.32137129920977e-05	5.22226168969987e-06	MAPT/VEGFA/KDR/MMP9/BCL2/HIF1A/APP/FLT1/TGFB1/GREM1/HDAC2/NRP1/APOE/A2M	14
POSITIVE_REGULATION_OF_PRI_MIRNA_TRANSCRIPTION_BY_RNA_POLYMERASE_II	4/32	40/17949	7.26754214565375e-07	1.32137129920977e-05	5.22226168969987e-06	TERT/PPARG/HIF1A/TGFB1	4
PEPTIDYL_AMINO_ACID_MODIFICATION	12/32	1269/17949	8.85160348664968e-07	1.59619079267453e-05	6.30839040549839e-06	DNMT1/VEGFA/KDR/BCL2/APP/FLT1/TGFB1/GREM1/HDAC2/NRP1/EGLN1/EGLN2	12
DNA_BIOSYNTHETIC_PROCESS	6/32	189/17949	9.0851403601192e-07	1.62498445465547e-05	6.42218736624601e-06	TERT/PPARG/GREM1/SMG6/SMG5/PINX1	6
EPITHELIAL_TUBE_MORPHOGENESIS	7/32	309/17949	9.74061212431425e-07	1.72077827662929e-05	6.80077921768322e-06	VEGFA/KDR/BCL2/HIF1A/TGFB1/GREM1/NRP1	7
POSITIVE_REGULATION_OF_SIGNALING_RECEPTOR_ACTIVITY	4/32	43/17949	9.77714929903005e-07	1.72077827662929e-05	6.80077921768322e-06	HIF1A/GREM1/HDAC2/NRP1	4
TISSUE_MORPHOGENESIS	9/32	634/17949	1.09464301760852e-06	1.91128145931646e-05	7.55367696361434e-06	VEGFA/KDR/BCL2/HIF1A/TGFB1/GREM1/VEGFC/NRP1/NRP2	9
CELL_SUBSTRATE_JUNCTION_ORGANIZATION	5/32	106/17949	1.15863727606506e-06	2.00708819475836e-05	7.93231985105459e-06	VEGFA/KDR/BCL2/GREM1/NRP1	5
REGULATION_OF_DNA_BIOSYNTHETIC_PROCESS	5/32	107/17949	1.21390746283901e-06	2.08640345175456e-05	8.24578589066633e-06	PPARG/GREM1/SMG6/SMG5/PINX1	5
REGULATION_OF_IMMUNE_SYSTEM_PROCESS	13/32	1593/17949	1.4006654258526e-06	2.34342476877424e-05	9.26157348807427e-06	PGF/VEGFA/PPARG/BCL2/HIF1A/APP/VEGFB/TGFB1/VEGFD/GREM1/VEGFC/APOE/A2M	13
MACROPHAGE_DIFFERENTIATION	4/32	47/17949	1.40605486126454e-06	2.34342476877424e-05	9.26157348807427e-06	VEGFA/MMP9/APP/TGFB1	4
REGULATION_OF_TELOMERASE_ACTIVITY	4/32	47/17949	1.40605486126454e-06	2.34342476877424e-05	9.26157348807427e-06	PPARG/GREM1/SMG6/PINX1	4
POSITIVE_REGULATION_OF_VASCULAR_ASSOCIATED_SMOOTH_MUSCLE_CELL_PROLIFERATION	4/32	47/17949	1.40605486126454e-06	2.34342476877424e-05	9.26157348807427e-06	DNMT1/TERT/MMP2/MMP9	4
NEGATIVE_REGULATION_OF_CELL_DIFFERENTIATION	9/32	663/17949	1.58590534353732e-06	2.62330207201662e-05	1.03676914425154e-05	DNMT1/VEGFA/PPARG/MMP9/APP/TGFB1/GREM1/VEGFC/NRP1	9
AXON_EXTENSION	5/32	114/17949	1.66162970881926e-06	2.72804877567341e-05	1.07816664531399e-05	MAPT/VEGFA/NRP1/APOE/NRP2	5
NEURON_DEVELOPMENT	11/32	1109/17949	1.84350691340186e-06	2.9866396121219e-05	1.18036570316397e-05	MAPT/VEGFA/BCL2/APP/HDAC2/NRP1/NUMB/MAP4/NEFL/APOE/NRP2	11
AXONAL_TRANSPORT_OF_MITOCHONDRION	3/32	14/17949	1.84881649401726e-06	2.9866396121219e-05	1.18036570316397e-05	MAPT/HIF1A/NEFL	3
NEGATIVE_REGULATION_OF_PROTEIN_METABOLIC_PROCESS	11/32	1110/17949	1.85986194027591e-06	2.9866396121219e-05	1.18036570316397e-05	DNMT1/MAPT/VEGFA/MMP9/APP/TGFB1/GREM1/HDAC2/PINX1/APOE/A2M	11
CELL_PART_MORPHOGENESIS	9/32	679/17949	1.93114643560288e-06	3.07863924516401e-05	1.21672536674903e-05	MAPT/VEGFA/BCL2/APP/NRP1/NUMB/NEFL/APOE/NRP2	9
RESPONSE_TO_AMYLOID_BETA	4/32	51/17949	1.9601516603365e-06	3.09640785884691e-05	1.22374779493184e-05	MMP2/MMP9/APP/BACE1	4
REGULATION_OF_DNA_BINDING	5/32	118/17949	1.97044136472076e-06	3.09640785884691e-05	1.22374779493184e-05	PPARG/MMP9/TGFB1/HDAC2/PINX1	5
CELLULAR_RESPONSE_TO_CHEMICAL_STRESS	7/32	347/17949	2.10928821691746e-06	3.28582041915631e-05	1.29860653886273e-05	MAPT/PPARG/MMP2/MMP9/BCL2/HIF1A/HDAC2	7
PRI_MIRNA_TRANSCRIPTION_BY_RNA_POLYMERASE_II	4/32	52/17949	2.1208477250918e-06	3.28582041915631e-05	1.29860653886273e-05	TERT/PPARG/HIF1A/TGFB1	4
RESPONSE_TO_OXYGEN_CONTAINING_COMPOUND	13/32	1654/17949	2.14348755843053e-06	3.29767316681621e-05	1.3032909262154e-05	MAPT/PPARG/MMP2/MMP9/BCL2/HIF1A/APP/TGFB1/BACE1/HDAC2/EGLN1/NEFL/APOE	13
RESPONSE_TO_METAL_ION	7/32	351/17949	2.27584235963881e-06	3.47698138278151e-05	1.37415627855384e-05	MAPT/TERT/MMP9/BCL2/HIF1A/APP/BACE1	7
POSITIVE_REGULATION_OF_VASCULAR_PERMEABILITY	3/32	15/17949	2.30822085654505e-06	3.49201717107617e-05	1.38009865230092e-05	VEGFA/TGFB1/APOE	3
DEVELOPMENTAL_CELL_GROWTH	6/32	222/17949	2.31742957716873e-06	3.49201717107617e-05	1.38009865230092e-05	MAPT/VEGFA/APP/NRP1/APOE/NRP2	6
DEVELOPMENTAL_GROWTH_INVOLVED_IN_MORPHOGENESIS	6/32	225/17949	2.50469390155446e-06	3.7485214853196e-05	1.4814730846287e-05	MAPT/VEGFA/APP/NRP1/APOE/NRP2	6
REGULATION_OF_CELL_MATRIX_ADHESION	5/32	125/17949	2.61816933966165e-06	3.89187334274029e-05	1.53812793354233e-05	VEGFA/KDR/BCL2/GREM1/NRP1	5
NEUROBLAST_PROLIFERATION	4/32	55/17949	2.66182002509506e-06	3.93020406389874e-05	1.55327682142601e-05	VEGFA/HIF1A/VEGFC/NUMB	4
POSITIVE_REGULATION_OF_DNA_BINDING	4/32	56/17949	2.86299831622507e-06	4.1990641971301e-05	1.65953446259783e-05	PPARG/MMP9/TGFB1/PINX1	4
NEGATIVE_REGULATION_OF_GENE_EXPRESSION	13/32	1709/17949	3.0974806501512e-06	4.51288571545208e-05	1.78356153156144e-05	DNMT1/MAPT/VEGFA/TERT/KDR/PPARG/HIF1A/APP/TGFB1/SMG6/HDAC2/SMG5/APOE	13
MORPHOGENESIS_OF_AN_EPITHELIUM	8/32	533/17949	3.21688966967112e-06	4.65287619445273e-05	1.83888791225739e-05	VEGFA/KDR/BCL2/HIF1A/TGFB1/GREM1/VEGFC/NRP1	8
CELL_MORPHOGENESIS_INVOLVED_IN_DIFFERENTIATION	9/32	723/17949	3.2358638988694e-06	4.65287619445273e-05	1.83888791225739e-05	MAPT/VEGFA/BCL2/APP/NRP1/NUMB/NEFL/APOE/NRP2	9
NEGATIVE_REGULATION_OF_NEURON_APOPTOTIC_PROCESS	5/32	135/17949	3.82203464997015e-06	5.46004949995736e-05	2.15789516122717e-05	TERT/BCL2/HIF1A/NEFL/APOE	5
REGULATION_OF_CELLULAR_COMPONENT_BIOGENESIS	10/32	957/17949	3.89974467981764e-06	5.53512148103148e-05	2.18756475757512e-05	DNMT1/MAPT/VEGFA/KDR/APP/TGFB1/GREM1/NRP1/MAP4/APOE	10
NEGATIVE_REGULATION_OF_GROWTH	6/32	245/17949	4.09456967392184e-06	5.77439312988978e-05	2.28212857669328e-05	PPARG/BCL2/HIF1A/TGFB1/GREM1/NRP1	6
HEART_DEVELOPMENT	8/32	555/17949	4.33806542150966e-06	6.0788177881027e-05	2.40244186266643e-05	VEGFA/PPARG/HIF1A/VEGFB/TGFB1/GREM1/NRP1/NRP2	8
CENTRAL_NERVOUS_SYSTEM_DEVELOPMENT	10/32	980/17949	4.82021900132809e-06	6.71169734362139e-05	2.65256555302932e-05	MAPT/PPARG/BCL2/HIF1A/APP/TGFB1/HDAC2/NUMB/NEFL/NRP2	10
EXTERNAL_ENCAPSULATING_STRUCTURE_ORGANIZATION	7/32	396/17949	5.04369195183367e-06	6.96759000440614e-05	2.7536982505452e-05	KDR/MMP2/MMP9/APP/TGFB1/GREM1/A2M	7
BRANCHING_MORPHOGENESIS_OF_AN_EPITHELIAL_TUBE	5/32	143/17949	5.06733818502264e-06	6.96759000440614e-05	2.7536982505452e-05	VEGFA/KDR/BCL2/GREM1/NRP1	5
CELLULAR_COMPONENT_MORPHOGENESIS	9/32	766/17949	5.18623359787578e-06	7.07830181892827e-05	2.79745325475347e-05	MAPT/VEGFA/BCL2/APP/NRP1/NUMB/NEFL/APOE/NRP2	9
EMBRYONIC_MORPHOGENESIS	8/32	569/17949	5.21220406666536e-06	7.07830181892827e-05	2.79745325475347e-05	MMP2/MMP9/HIF1A/FLT1/TGFB1/GREM1/VEGFC/HDAC2	8
REGULATION_OF_PEPTIDYL_TYROSINE_PHOSPHORYLATION	6/32	262/17949	6.01928723779178e-06	8.12419136389074e-05	3.21080481654246e-05	VEGFA/APP/TGFB1/GREM1/HDAC2/NRP1	6
POSITIVE_REGULATION_OF_ORGANELLE_ORGANIZATION	8/32	583/17949	6.23179411469042e-06	8.35972381238959e-05	3.30389084642766e-05	DNMT1/MAPT/VEGFA/KDR/MMP9/BCL2/HIF1A/NRP1	8
REGULATION_OF_MITOCHONDRION_ORGANIZATION	5/32	151/17949	6.61090792975934e-06	8.71957331913301e-05	3.44610888115017e-05	MAPT/KDR/MMP9/BCL2/HIF1A	5
AXO_DENDRITIC_TRANSPORT	4/32	69/17949	6.63022404711419e-06	8.71957331913301e-05	3.44610888115017e-05	MAPT/HIF1A/APP/NEFL	4
REGULATION_OF_CELL_SUBSTRATE_JUNCTION_ORGANIZATION	4/32	69/17949	6.63022404711419e-06	8.71957331913301e-05	3.44610888115017e-05	VEGFA/KDR/GREM1/NRP1	4
POSITIVE_REGULATION_OF_NEUROBLAST_PROLIFERATION	3/32	21/17949	6.69821768606126e-06	8.71957331913301e-05	3.44610888115017e-05	VEGFA/HIF1A/VEGFC	3
PEPTIDYL_TYROSINE_AUTOPHOSPHORYLATION	3/32	21/17949	6.69821768606126e-06	8.71957331913301e-05	3.44610888115017e-05	VEGFA/KDR/GREM1	3
RNA_DEPENDENT_DNA_BIOSYNTHETIC_PROCESS	4/32	70/17949	7.02328161179123e-06	9.08895267408277e-05	3.59209325779539e-05	TERT/SMG6/SMG5/PINX1	4
EPITHELIUM_DEVELOPMENT	11/32	1275/17949	7.13354355742554e-06	9.17765837797437e-05	3.62715111014681e-05	VEGFA/KDR/PPARG/MMP9/BCL2/HIF1A/TGFB1/GREM1/VEGFC/HDAC2/NRP1	11
ANIMAL_ORGAN_MORPHOGENESIS	10/32	1025/17949	7.1814465259829e-06	9.1855711378851e-05	3.63027835401583e-05	VEGFA/MMP2/BCL2/HIF1A/TGFB1/GREM1/VEGFC/HDAC2/NRP1/NRP2	10
REGULATION_OF_CHROMOSOME_ORGANIZATION	6/32	273/17949	7.61654660038336e-06	9.68304671903698e-05	3.82688832053806e-05	DNMT1/MAPT/VEGFA/SMG6/SMG5/PINX1	6
CELL_DIVISION	8/32	600/17949	7.69323704580034e-06	9.68304671903698e-05	3.82688832053806e-05	PGF/VEGFA/VEGFB/TGFB1/VEGFD/VEGFC/NUMB/MAP4	8
RESPONSE_TO_LEAD_ION	3/32	22/17949	7.74643737522959e-06	9.68304671903698e-05	3.82688832053806e-05	MAPT/APP/BACE1	3
NEGATIVE_REGULATION_OF_POSTTRANSCRIPTIONAL_GENE_SILENCING	3/32	22/17949	7.74643737522959e-06	9.68304671903698e-05	3.82688832053806e-05	TERT/PPARG/TGFB1	3
OUTFLOW_TRACT_MORPHOGENESIS	4/32	73/17949	8.3060458986317e-06	0.000103238988570564	4.08016289757347e-05	VEGFA/HIF1A/NRP1/NRP2	4
NEGATIVE_REGULATION_OF_CATALYTIC_ACTIVITY	9/32	816/17949	8.65832313741773e-06	0.000107012982597298	4.22931691987406e-05	MAPT/VEGFA/PPARG/MMP9/APP/PINX1/EGLN1/APOE/A2M	9
EMBRYONIC_HEMOPOIESIS	3/32	23/17949	8.89761379049195e-06	0.000109356147145711	4.32192237044772e-05	VEGFA/KDR/HIF1A	3
SMOOTH_MUSCLE_CELL_PROLIFERATION	5/32	162/17949	9.30976869887597e-06	0.000113786061875151	4.49699938319974e-05	DNMT1/TERT/PPARG/MMP2/MMP9	5
REGULATION_OF_ION_TRANSPORT	11/32	1314/17949	9.51835867502002e-06	0.000115692757375934	4.57235490873308e-05	TERT/PPARG/MMP9/BCL2/HIF1A/APP/TGFB1/VEGFC/NUMB/NEFL/APOE	11
NEURON_PROJECTION_EXTENSION	5/32	164/17949	9.88153622824468e-06	0.00011944714122054	4.72073390661082e-05	MAPT/VEGFA/NRP1/APOE/NRP2	5
POSITIVE_REGULATION_OF_NITRIC_OXIDE_SYNTHASE_ACTIVITY	3/32	24/17949	1.01563863607699e-05	0.000122098633845321	4.82552495484381e-05	TERT/HIF1A/APOE	3
REGULATION_OF_TRANSCRIPTION_FROM_RNA_POLYMERASE_II_PROMOTER_IN_RESPONSE_TO_HYPOXIA	4/32	77/17949	1.02756916358839e-05	0.000122861530429047	4.85567579590395e-05	VEGFA/HIF1A/EGLN1/EGLN2	4
CELL_MATURATION	5/32	166/17949	1.04804264529338e-05	0.000124632098359213	4.92565135142152e-05	VEGFA/PPARG/BCL2/HIF1A/APP	5
HOMEOSTATIC_PROCESS	13/32	1912/17949	1.07710452716881e-05	0.000127266126296865	5.02975216847896e-05	VEGFA/TERT/KDR/PPARG/BCL2/HIF1A/APP/SMG6/SMG5/PINX1/EGLN1/EGLN2/APOE	13
POSITIVE_REGULATION_OF_AXONOGENESIS	4/32	78/17949	1.08176207352335e-05	0.000127266126296865	5.02975216847896e-05	MAPT/VEGFA/NRP1/NEFL	4
RECEPTOR_METABOLIC_PROCESS	5/32	168/17949	1.11073480653648e-05	0.000129979605020227	5.13699300223479e-05	VEGFA/TGFB1/GREM1/NUMB/APOE	5
ESTABLISHMENT_OF_MITOCHONDRION_LOCALIZATION	3/32	25/17949	1.15273711560651e-05	0.000132776002844729	5.24751092582517e-05	MAPT/HIF1A/NEFL	3
POSITIVE_REGULATION_OF_FOCAL_ADHESION_ASSEMBLY	3/32	25/17949	1.15273711560651e-05	0.000132776002844729	5.24751092582517e-05	VEGFA/KDR/NRP1	3
AMYLOID_FIBRIL_FORMATION	3/32	25/17949	1.15273711560651e-05	0.000132776002844729	5.24751092582517e-05	MAPT/APP/APOE	3
RESPONSE_TO_ENDOGENOUS_STIMULUS	12/32	1624/17949	1.1691801310881e-05	0.000133968556687178	5.29464247959851e-05	MAPT/PPARG/MMP2/BCL2/APP/TGFB1/BACE1/GREM1/HDAC2/NEFL/EGLN2/APOE	12
TELOMERE_MAINTENANCE_VIA_TELOMERE_LENGTHENING	4/32	80/17949	1.19643634018664e-05	0.000136381344477234	5.38999954728207e-05	TERT/SMG6/SMG5/PINX1	4
EXTRACELLULAR_MATRIX_DISASSEMBLY	4/32	81/17949	1.25701860697435e-05	0.000142548501821833	5.6337350480782e-05	MMP2/MMP9/TGFB1/A2M	4
POSITIVE_REGULATION_OF_MITOCHONDRION_ORGANIZATION	4/32	84/17949	1.45236151078826e-05	0.000163317338934917	6.4545512899637e-05	KDR/MMP9/BCL2/HIF1A	4
ANATOMICAL_STRUCTURE_HOMEOSTASIS	7/32	466/17949	1.45724763849868e-05	0.000163317338934917	6.4545512899637e-05	VEGFA/TERT/BCL2/HIF1A/SMG6/SMG5/PINX1	7
POSITIVE_REGULATION_OF_PROTEIN_AUTOPHOSPHORYLATION	3/32	27/17949	1.46243253500812e-05	0.000163317338934917	6.4545512899637e-05	VEGFA/GREM1/VEGFC	3
REGULATION_OF_PROTEIN_LOCALIZATION	9/32	874/17949	1.50342486238738e-05	0.000167047206931931	6.60196138400837e-05	MAPT/TERT/BCL2/HIF1A/TGFB1/VEGFC/PINX1/NUMB/APOE	9
POSITIVE_REGULATION_OF_TRANSPORT	9/32	882/17949	1.61701165578777e-05	0.00017876510767503	7.06507076265909e-05	VEGFA/TERT/PPARG/BCL2/HIF1A/TGFB1/GREM1/VEGFC/APOE	9
EXOCYTOSIS	9/32	891/17949	1.75351472653459e-05	0.000192886619918805	7.62317454798722e-05	VEGFA/MMP9/APP/VEGFB/TGFB1/VEGFD/BACE1/VEGFC/A2M	9
NEGATIVE_REGULATION_OF_CELL_GROWTH	5/32	185/17949	1.7703494471669e-05	0.000193769591232198	7.65807092621031e-05	PPARG/BCL2/TGFB1/GREM1/NRP1	5
MORPHOGENESIS_OF_A_BRANCHING_STRUCTURE	5/32	186/17949	1.81696858936565e-05	0.000197887668148734	7.82082363114136e-05	VEGFA/KDR/BCL2/GREM1/NRP1	5
REGULATION_OF_DEVELOPMENTAL_GROWTH	6/32	319/17949	1.8451303451544e-05	0.000199964864992103	7.90291763078837e-05	MAPT/VEGFA/BCL2/APP/NRP1/APOE	6
NEGATIVE_REGULATION_OF_BIOMINERALIZATION	3/32	30/17949	2.02254151240316e-05	0.000217053235477412	8.57827619638001e-05	HIF1A/TGFB1/GREM1	3
POSITIVE_REGULATION_OF_CELL_SUBSTRATE_JUNCTION_ORGANIZATION	3/32	30/17949	2.02254151240316e-05	0.000217053235477412	8.57827619638001e-05	VEGFA/KDR/NRP1	3
POSITIVE_REGULATION_OF_SIGNALING	12/32	1725/17949	2.16070234227734e-05	0.000229854572864403	9.08420465004768e-05	VEGFA/TERT/KDR/MMP9/BCL2/HIF1A/APP/FLT1/TGFB1/GREM1/NRP1/APOE	12
POSITIVE_REGULATION_OF_PEPTIDYL_TYROSINE_PHOSPHORYLATION	5/32	193/17949	2.17074079172549e-05	0.000229854572864403	9.08420465004768e-05	VEGFA/TGFB1/GREM1/HDAC2/NRP1	5
CELL_MIGRATION_INVOLVED_IN_SPROUTING_ANGIOGENESIS	4/32	93/17949	2.17317050708162e-05	0.000229854572864403	9.08420465004768e-05	VEGFA/KDR/GREM1/NRP1	4
REGULATION_OF_NEUROBLAST_PROLIFERATION	3/32	31/17949	2.23653119227029e-05	0.000234569421685293	9.27054269435657e-05	VEGFA/HIF1A/VEGFC	3
NEGATIVE_REGULATION_OF_MOLECULAR_FUNCTION	10/32	1167/17949	2.23907175245053e-05	0.000234569421685293	9.27054269435657e-05	MAPT/VEGFA/PPARG/MMP9/APP/HDAC2/PINX1/EGLN1/APOE/A2M	10
NEGATIVE_REGULATION_OF_NEURON_DEATH	5/32	195/17949	2.28106110003957e-05	0.000236713887739955	9.35529527622981e-05	TERT/BCL2/HIF1A/NEFL/APOE	5
REGULATION_OF_CELL_JUNCTION_ASSEMBLY	5/32	195/17949	2.28106110003957e-05	0.000236713887739955	9.35529527622981e-05	VEGFA/KDR/APP/GREM1/NRP1	5
REGULATION_OF_PROTEIN_BINDING	5/32	196/17949	2.33783374077704e-05	0.000241466395761009	9.54312166978915e-05	TERT/MMP9/APP/NRP1/APOE	5
POSITIVE_REGULATION_OF_SMOOTH_MUSCLE_CELL_PROLIFERATION	4/32	96/17949	2.46330612686346e-05	0.000252223201154191	9.96824708867759e-05	DNMT1/TERT/MMP2/MMP9	4
ENDOTHELIAL_CELL_CHEMOTAXIS	3/32	32/17949	2.46490855673414e-05	0.000252223201154191	9.96824708867759e-05	VEGFA/KDR/NRP1	3
POSITIVE_REGULATION_OF_ENDOCYTOSIS	4/32	97/17949	2.56604964898105e-05	0.000261356908692514	0.000103292251952161	VEGFA/PPARG/GREM1/APOE	4
RESPONSE_TO_CYTOKINE	10/32	1188/17949	2.6130411227103e-05	0.000264916611519016	0.000104699101011822	VEGFA/PPARG/MMP2/MMP9/BCL2/HIF1A/APP/TGFB1/VEGFC/NRP2	10
SECRETION	11/32	1464/17949	2.64566429071773e-05	0.000266993644017385	0.000105519976056632	VEGFA/MMP9/HIF1A/APP/VEGFB/TGFB1/VEGFD/BACE1/VEGFC/APOE/A2M	11
REGULATION_OF_VESICLE_MEDIATED_TRANSPORT	7/32	513/17949	2.70528527780849e-05	0.000270811678998923	0.000107028921939287	VEGFA/PPARG/BACE1/GREM1/NRP1/NUMB/APOE	7
POSITIVE_REGULATION_OF_MONOOXYGENASE_ACTIVITY	3/32	33/17949	2.70811678998923e-05	0.000270811678998923	0.000107028921939287	TERT/HIF1A/APOE	3
MYELOID_LEUKOCYTE_DIFFERENTIATION	5/32	204/17949	2.83268392665591e-05	0.000281986635232715	0.00011144543574269	VEGFA/PPARG/MMP9/APP/TGFB1	5
BRANCHING_INVOLVED_IN_BLOOD_VESSEL_MORPHOGENESIS	3/32	34/17949	2.96659680614294e-05	0.000292832226265221	0.000115731779375633	VEGFA/KDR/NRP1	3
REGULATION_OF_ENDOCYTOSIS	5/32	206/17949	2.9682539298702e-05	0.000292832226265221	0.000115731779375633	VEGFA/PPARG/GREM1/NUMB/APOE	5
VASCULAR_ENDOTHELIAL_GROWTH_FACTOR_RECEPTOR_2_SIGNALING_PATHWAY	2/32	5/17949	3.06904151200732e-05	0.000296135584491934	0.000117037317124563	VEGFA/KDR	2
POSITIVE_REGULATION_OF_ENDOTHELIAL_CELL_CHEMOTAXIS_BY_VEGF_ACTIVATED_VASCULAR_ENDOTHELIAL_GROWTH_FACTOR_RECEPTOR_SIGNALING_PATHWAY	2/32	5/17949	3.06904151200732e-05	0.000296135584491934	0.000117037317124563	VEGFA/KDR	2
REGULATION_OF_RETINAL_GANGLION_CELL_AXON_GUIDANCE	2/32	5/17949	3.06904151200732e-05	0.000296135584491934	0.000117037317124563	VEGFA/NRP1	2
MOTOR_NEURON_MIGRATION	2/32	5/17949	3.06904151200732e-05	0.000296135584491934	0.000117037317124563	VEGFA/NRP1	2
REGULATION_OF_PEPTIDYL_TYROSINE_AUTOPHOSPHORYLATION	2/32	5/17949	3.06904151200732e-05	0.000296135584491934	0.000117037317124563	VEGFA/GREM1	2
POSITIVE_REGULATION_OF_MAPK_CASCADE	7/32	524/17949	3.09865150510788e-05	0.000297687044158835	0.000117650477739329	VEGFA/KDR/APP/FLT1/TGFB1/NRP1/APOE	7
POSITIVE_REGULATION_OF_ERK1_AND_ERK2_CASCADE	5/32	209/17949	3.18101167781138e-05	0.000304270682225437	0.000120252432305364	KDR/APP/TGFB1/NRP1/APOE	5
REGULATION_OF_PROTEOLYSIS	8/32	731/17949	3.21123892423327e-05	0.000305832278498407	0.00012086959906205	MAPT/VEGFA/PPARG/MMP9/APP/HDAC2/APOE/A2M	8
GLIAL_CELL_DIFFERENTIATION	5/32	210/17949	3.25450263390583e-05	0.000306675179834092	0.000121202726575579	MAPT/PPARG/APP/TGFB1/HDAC2	5
REGULATION_OF_DNA_METABOLIC_PROCESS	6/32	353/17949	3.26166129006456e-05	0.000306675179834092	0.000121202726575579	PPARG/TGFB1/GREM1/SMG6/SMG5/PINX1	6
PROTEOLYSIS	12/32	1797/17949	3.26190873096262e-05	0.000306675179834092	0.000121202726575579	MAPT/VEGFA/PPARG/MMP2/MMP9/HIF1A/APP/TGFB1/BACE1/HDAC2/APOE/A2M	12
REGULATION_OF_EXTENT_OF_CELL_GROWTH	4/32	104/17949	3.37573255613968e-05	0.000316026026532225	0.00012489832436154	MAPT/VEGFA/NRP1/APOE	4
NEGATIVE_REGULATION_OF_GENE_SILENCING	3/32	36/17949	3.53112453643885e-05	0.000328435012406794	0.000129802545573211	TERT/PPARG/TGFB1	3
WOUND_HEALING	7/32	535/17949	3.53814081547319e-05	0.000328435012406794	0.000129802545573211	VEGFA/KDR/HIF1A/TGFB1/HDAC2/APOE/A2M	7
POSITIVE_REGULATION_OF_PEPTIDYL_SERINE_PHOSPHORYLATION	4/32	107/17949	3.77452203544701e-05	0.000348905398234597	0.000137892755474535	VEGFA/BCL2/APP/TGFB1	4
NEGATIVE_REGULATION_OF_OSSIFICATION	3/32	37/17949	3.83804279324408e-05	0.000350360752910248	0.000138467933925294	BCL2/HIF1A/GREM1	3
DOPAMINERGIC_NEURON_DIFFERENTIATION	3/32	37/17949	3.83804279324408e-05	0.000350360752910248	0.000138467933925294	VEGFA/HIF1A/VEGFD	3
NEURON_PROJECTION_EXTENSION_INVOLVED_IN_NEURON_PROJECTION_GUIDANCE	3/32	37/17949	3.83804279324408e-05	0.000350360752910248	0.000138467933925294	VEGFA/NRP1/NRP2	3
REGULATION_OF_CELL_SUBSTRATE_ADHESION	5/32	218/17949	3.89109311157537e-05	0.000353735737415942	0.000139801779476349	VEGFA/KDR/BCL2/GREM1/NRP1	5
NEGATIVE_REGULATION_OF_CELL_POPULATION_PROLIFERATION	8/32	752/17949	3.93024184964408e-05	0.000355824364988353	0.000140627237071952	PPARG/BCL2/APP/FLT1/TGFB1/GREM1/PINX1/APOE	8
IMMUNE_SYSTEM_DEVELOPMENT	9/32	989/17949	4.00514270988646e-05	0.000361119424661894	0.000142719925727619	VEGFA/KDR/PPARG/MMP9/BCL2/HIF1A/APP/FLT1/TGFB1	9
SENSORY_SYSTEM_DEVELOPMENT	6/32	369/17949	4.17884237369749e-05	0.000375242988658551	0.000148301774465054	VEGFA/BCL2/HIF1A/FLT1/HDAC2/NRP1	6
MUSCLE_CELL_PROLIFERATION	5/32	222/17949	4.24359046776159e-05	0.000379508090612825	0.00014998740806038	DNMT1/TERT/PPARG/MMP2/MMP9	5
REGULATION_OF_OSSIFICATION	4/32	111/17949	4.35860329808355e-05	0.000388215678371814	0.00015342878006465	BCL2/HIF1A/TGFB1/GREM1	4
NEGATIVE_REGULATION_OF_PROTEIN_MODIFICATION_PROCESS	7/32	555/17949	4.46897658637774e-05	0.000396441471372219	0.000156679739403566	DNMT1/MAPT/TGFB1/GREM1/HDAC2/PINX1/APOE	7
POSITIVE_REGULATION_OF_AXON_EXTENSION	3/32	39/17949	4.50334762617009e-05	0.00039788613564555	0.000157250692843648	MAPT/VEGFA/NRP1	3
POSITIVE_REGULATION_OF_INTRACELLULAR_SIGNAL_TRANSDUCTION	9/32	1005/17949	4.54224023758198e-05	0.000399717140907214	0.000157974334157588	VEGFA/KDR/BCL2/APP/FLT1/TGFB1/GREM1/NRP1/APOE	9
MICROGLIA_DIFFERENTIATION	2/32	6/17949	4.59843359759607e-05	0.00039986379109531	0.000158032292557285	APP/TGFB1	2
POSITIVE_REGULATION_OF_TRANSCRIPTION_FROM_RNA_POLYMERASE_II_PROMOTER_IN_RESPONSE_TO_HYPOXIA	2/32	6/17949	4.59843359759607e-05	0.00039986379109531	0.000158032292557285	VEGFA/HIF1A	2
NEURAL_CREST_CELL_MIGRATION_INVOLVED_IN_AUTONOMIC_NERVOUS_SYSTEM_DEVELOPMENT	2/32	6/17949	4.59843359759607e-05	0.00039986379109531	0.000158032292557285	NRP1/NRP2	2
PROTEIN_AUTOPHOSPHORYLATION	5/32	226/17949	4.6203745202683e-05	0.000400189919078356	0.000158161183329532	VEGFA/KDR/FLT1/GREM1/VEGFC	5
NEGATIVE_REGULATION_OF_LOCOMOTION	6/32	377/17949	4.7094761125225e-05	0.000406307743041157	0.000160579041029663	PPARG/BCL2/TGFB1/GREM1/NRP1/APOE	6
EPITHELIAL_CELL_DIFFERENTIATION	8/32	775/17949	4.86833328318845e-05	0.000418372391524007	0.000165347174831976	VEGFA/KDR/PPARG/MMP9/HIF1A/GREM1/HDAC2/NRP1	8
CELL_PROJECTION_ORGANIZATION	11/32	1567/17949	4.97872111376193e-05	0.000424988838700201	0.000167962096060462	MAPT/VEGFA/BCL2/APP/HDAC2/NRP1/NUMB/MAP4/NEFL/APOE/NRP2	11
REGULATION_OF_DNA_TEMPLATED_TRANSCRIPTION_IN_RESPONSE_TO_STRESS	4/32	115/17949	5.00624840859995e-05	0.000424988838700201	0.000167962096060462	VEGFA/HIF1A/EGLN1/EGLN2	4
CARDIAC_CHAMBER_MORPHOGENESIS	4/32	115/17949	5.00624840859995e-05	0.000424988838700201	0.000167962096060462	HIF1A/TGFB1/NRP1/NRP2	4
CELL_MATRIX_ADHESION	5/32	230/17949	5.02259536645692e-05	0.000424988838700201	0.000167962096060462	VEGFA/KDR/BCL2/GREM1/NRP1	5
REGULATION_OF_VASCULAR_PERMEABILITY	3/32	42/17949	5.63638738481232e-05	0.000473284436892638	0.000187049255920248	VEGFA/TGFB1/APOE	3
POSITIVE_REGULATION_OF_GLIAL_CELL_DIFFERENTIATION	3/32	42/17949	5.63638738481232e-05	0.000473284436892638	0.000187049255920248	PPARG/TGFB1/HDAC2	3
NEGATIVE_REGULATION_OF_RESPONSE_TO_EXTERNAL_STIMULUS	6/32	394/17949	6.01734729636811e-05	0.000502229065088182	0.000198488616154468	PPARG/BACE1/GREM1/NRP1/APOE/A2M	6
HEART_MORPHOGENESIS	5/32	239/17949	6.02674878105818e-05	0.000502229065088182	0.000198488616154468	VEGFA/HIF1A/TGFB1/NRP1/NRP2	5
POSITIVE_REGULATION_OF_IMMUNE_SYSTEM_PROCESS	9/32	1050/17949	6.39290654732618e-05	0.000529865105552988	0.000209410802481707	PGF/VEGFA/BCL2/APP/VEGFB/TGFB1/VEGFD/VEGFC/A2M	9
REGULATION_OF_CDC42_PROTEIN_SIGNAL_TRANSDUCTION	2/32	7/17949	6.43063559921127e-05	0.000529865105552988	0.000209410802481707	NRP1/APOE	2
POSITIVE_REGULATION_OF_AXON_EXTENSION_INVOLVED_IN_AXON_GUIDANCE	2/32	7/17949	6.43063559921127e-05	0.000529865105552988	0.000209410802481707	VEGFA/NRP1	2
CORONARY_VASCULATURE_DEVELOPMENT	3/32	44/17949	6.48673741702689e-05	0.000532493370054446	0.000210449532854054	VEGFA/VEGFB/NRP1	3
POSITIVE_REGULATION_OF_SMOOTH_MUSCLE_CELL_MIGRATION	3/32	45/17949	6.94166532142562e-05	0.000567719840413991	0.000224371573292802	TERT/BCL2/NRP1	3
STEM_CELL_DIFFERENTIATION	5/32	251/17949	7.59953225094408e-05	0.000619221146373221	0.000244725677944632	HIF1A/GREM1/NRP1/NRP2/A2M	5
DEVELOPMENTAL_GROWTH	7/32	605/17949	7.70701544922933e-05	0.000625661770786145	0.000247271111325051	MAPT/VEGFA/BCL2/APP/NRP1/APOE/NRP2	7
REGULATION_OF_COLLAGEN_METABOLIC_PROCESS	3/32	47/17949	7.91309806869631e-05	0.000635358239092405	0.000251103304062357	PPARG/TGFB1/HDAC2	3
REGULATION_OF_PROTEIN_AUTOPHOSPHORYLATION	3/32	47/17949	7.91309806869631e-05	0.000635358239092405	0.000251103304062357	VEGFA/GREM1/VEGFC	3
MITOCHONDRION_LOCALIZATION	3/32	47/17949	7.91309806869631e-05	0.000635358239092405	0.000251103304062357	MAPT/HIF1A/NEFL	3
MYELOID_CELL_DIFFERENTIATION	6/32	419/17949	8.45472956044014e-05	0.000675347205476039	0.000266907555848425	VEGFA/PPARG/MMP9/HIF1A/APP/TGFB1	6
OXYGEN_HOMEOSTASIS	2/32	8/17949	8.56463046944613e-05	0.000675347205476039	0.000266907555848425	HIF1A/EGLN1	2
WOUND_HEALING_INVOLVED_IN_INFLAMMATORY_RESPONSE	2/32	8/17949	8.56463046944613e-05	0.000675347205476039	0.000266907555848425	HIF1A/TGFB1	2
POSITIVE_REGULATION_OF_CELL_MIGRATION_BY_VASCULAR_ENDOTHELIAL_GROWTH_FACTOR_SIGNALING_PATHWAY	2/32	8/17949	8.56463046944613e-05	0.000675347205476039	0.000266907555848425	VEGFA/KDR	2
REGULATION_OF_PROTEIN_LOCALIZATION_TO_NUCLEOLUS	2/32	8/17949	8.56463046944613e-05	0.000675347205476039	0.000266907555848425	TERT/PINX1	2
NEGATIVE_REGULATION_OF_RESPONSE_TO_STIMULUS	11/32	1673/17949	9.07297002798203e-05	0.000712876216484302	0.000281739595605758	TERT/PPARG/MMP9/BCL2/HIF1A/TGFB1/BACE1/GREM1/NRP1/APOE/A2M	11
CELL_JUNCTION_ASSEMBLY	6/32	425/17949	9.14331696762842e-05	0.000715846880027848	0.000282913647322011	VEGFA/KDR/BCL2/APP/GREM1/NRP1	6
REGULATION_OF_ANION_TRANSPORT	8/32	849/17949	9.2536610695303e-05	0.000721916821027186	0.000285312580941845	TERT/PPARG/BCL2/HIF1A/TGFB1/VEGFC/NUMB/APOE	8
REGULATION_OF_NEURON_PROJECTION_DEVELOPMENT	6/32	428/17949	9.50402649415555e-05	0.000733102909040253	0.000289733494194856	MAPT/VEGFA/HDAC2/NRP1/NEFL/APOE	6
EMBRYO_IMPLANTATION	3/32	50/17949	9.53033781752329e-05	0.000733102909040253	0.000289733494194856	VEGFA/MMP2/MMP9	3
NEGATIVE_REGULATION_OF_OSTEOBLAST_DIFFERENTIATION	3/32	50/17949	9.53033781752329e-05	0.000733102909040253	0.000289733494194856	PPARG/GREM1/VEGFC	3
POSITIVE_REGULATION_OF_NEURAL_PRECURSOR_CELL_PROLIFERATION	3/32	50/17949	9.53033781752329e-05	0.000733102909040253	0.000289733494194856	VEGFA/HIF1A/VEGFC	3
REGULATION_OF_CELL_PROJECTION_ORGANIZATION	7/32	628/17949	9.73808885904428e-05	0.000746473710449388	0.00029501783963215	MAPT/VEGFA/HDAC2/NRP1/MAP4/NEFL/APOE	7
COLLAGEN_BIOSYNTHETIC_PROCESS	3/32	51/17949	0.000101137329832414	0.000772576825108716	0.00030533419021043	PPARG/TGFB1/HDAC2	3
NEURAL_PRECURSOR_CELL_PROLIFERATION	4/32	138/17949	0.000101770024694735	0.000774719911170989	0.000306181170635042	VEGFA/HIF1A/VEGFC/NUMB	4
RESPONSE_TO_NITROGEN_COMPOUND	9/32	1117/17949	0.000103129611313066	0.000782362568581883	0.000309201665860591	PPARG/MMP2/MMP9/APP/BACE1/HDAC2/EGLN1/NEFL/APOE	9
REGULATION_OF_NITRIC_OXIDE_SYNTHASE_ACTIVITY	3/32	52/17949	0.000107199563430821	0.000805158777545015	0.000318211076675685	TERT/HIF1A/APOE	3
POSITIVE_REGULATION_OF_STRIATED_MUSCLE_CELL_DIFFERENTIATION	3/32	52/17949	0.000107199563430821	0.000805158777545015	0.000318211076675685	BCL2/TGFB1/GREM1	3
MORPHOGENESIS_OF_EMBRYONIC_EPITHELIUM	4/32	140/17949	0.000107598491181016	0.000805158777545015	0.000318211076675685	HIF1A/TGFB1/GREM1/VEGFC	4
TUBE_FORMATION	4/32	140/17949	0.000107598491181016	0.000805158777545015	0.000318211076675685	VEGFA/HIF1A/TGFB1/GREM1	4
BONE_TRABECULA_FORMATION	2/32	9/17949	0.000109994036304119	0.000814770639289769	0.000322009831604473	MMP2/GREM1	2
SYMPATHETIC_GANGLION_DEVELOPMENT	2/32	9/17949	0.000109994036304119	0.000814770639289769	0.000322009831604473	NRP1/NRP2	2
POSITIVE_REGULATION_OF_RECEPTOR_BINDING	2/32	9/17949	0.000109994036304119	0.000814770639289769	0.000322009831604473	MMP9/NRP1	2
REGULATION_OF_RECEPTOR_INTERNALIZATION	3/32	53/17949	0.00011349407030537	0.000837875686818167	0.00033114130014919	VEGFA/GREM1/NUMB	3
REGULATION_OF_RESPONSE_TO_STRESS	10/32	1414/17949	0.000114990050577086	0.000846080639697625	0.000334384023153224	MAPT/VEGFA/TERT/PPARG/MMP9/BCL2/HIF1A/APP/APOE/A2M	10
REGULATION_OF_DNA_BINDING_TRANSCRIPTION_FACTOR_ACTIVITY	6/32	444/17949	0.000116247120149047	0.000852478881093009	0.000336912706116184	VEGFA/PPARG/APP/GREM1/HDAC2/EGLN1	6
REGULATION_OF_PEPTIDYL_SERINE_PHOSPHORYLATION	4/32	143/17949	0.000116791025334328	0.000853622112078148	0.000337364528505527	VEGFA/BCL2/APP/TGFB1	4
RESPONSE_TO_RADIATION	6/32	446/17949	0.000119143531242204	0.000867933009049165	0.000343020414102684	MMP2/MMP9/BCL2/HIF1A/APP/BACE1	6
POSITIVE_REGULATION_OF_CELL_MATRIX_ADHESION	3/32	54/17949	0.000120024820499696	0.000871467343562149	0.000344417237216428	VEGFA/KDR/NRP1	3
NEURAL_CREST_CELL_MIGRATION	3/32	55/17949	0.000126795762834769	0.000917600915251621	0.000362649931099444	HIF1A/NRP1/NRP2	3
REGULATION_OF_PEPTIDASE_ACTIVITY	6/32	453/17949	0.000129737296095558	0.000935810004623697	0.000369846442018743	MAPT/VEGFA/PPARG/MMP9/APP/A2M	6
REGULATION_OF_TRANSPORTER_ACTIVITY	5/32	283/17949	0.000133612293836875	0.000955791606980918	0.000377743477208726	PPARG/MMP9/BCL2/APP/NEFL	5
GLIOGENESIS	5/32	283/17949	0.000133612293836875	0.000955791606980918	0.000377743477208726	MAPT/PPARG/APP/TGFB1/HDAC2	5
POSITIVE_REGULATION_OF_OXIDOREDUCTASE_ACTIVITY	3/32	56/17949	0.000133810824977328	0.000955791606980918	0.000377743477208726	TERT/HIF1A/APOE	3
POSITIVE_REGULATION_OF_LIPID_METABOLIC_PROCESS	4/32	149/17949	0.000136868889196525	0.000971532943116062	0.000383964694265008	PPARG/FLT1/TGFB1/APOE	4
PEPTIDYL_PROLINE_HYDROXYLATION_TO_4_HYDROXY_L_PROLINE	2/32	10/17949	0.000137339429685952	0.000971532943116062	0.000383964694265008	EGLN1/EGLN2	2
GAS_HOMEOSTASIS	2/32	10/17949	0.000137339429685952	0.000971532943116062	0.000383964694265008	HIF1A/EGLN1	2
REGULATION_OF_AXONOGENESIS	4/32	151/17949	0.000144085078048037	0.00101273856774978	0.00040024978801977	MAPT/VEGFA/NRP1/NEFL	4
CARDIAC_CHAMBER_DEVELOPMENT	4/32	151/17949	0.000144085078048037	0.00101273856774978	0.00040024978801977	HIF1A/TGFB1/NRP1/NRP2	4
EPITHELIAL_TO_MESENCHYMAL_TRANSITION	4/32	153/17949	0.000151573161149731	0.00106197756219557	0.000419709792523225	HIF1A/TGFB1/GREM1/HDAC2	4
MAPK_CASCADE	8/32	912/17949	0.000152223760863214	0.00106315007587007	0.000420173187879748	VEGFA/KDR/APP/FLT1/TGFB1/NRP1/NEFL/APOE	8
MESONEPHRIC_TUBULE_MORPHOGENESIS	3/32	59/17949	0.000156359691036138	0.00108858012746678	0.000430223533630413	VEGFA/BCL2/GREM1	3
POSITIVE_REGULATION_OF_TRANSFERASE_ACTIVITY	7/32	679/17949	0.0001582792372437	0.00109846789254303	0.000434131329780164	MAPT/VEGFA/KDR/FLT1/TGFB1/GREM1/VEGFC	7
CELLULAR_RESPONSE_TO_OXYGEN_CONTAINING_COMPOUND	9/32	1182/17949	0.00015893192679235	0.00109952905328041	0.000434550716751013	MAPT/PPARG/MMP2/MMP9/HIF1A/APP/TGFB1/BACE1/HDAC2	9
POSITIVE_REGULATION_OF_CELLULAR_PROTEIN_LOCALIZATION	5/32	295/17949	0.000162217579326452	0.00111874192638933	0.00044214393837205	MAPT/TERT/BCL2/TGFB1/PINX1	5
TRANSPORT_ALONG_MICROTUBULE	4/32	156/17949	0.000163328498161205	0.00112288342485829	0.000443780721977485	MAPT/HIF1A/APP/NEFL	4
REGULATION_OF_TELOMERE_MAINTENANCE_VIA_TELOMERE_LENGTHENING	3/32	60/17949	0.000164390088376936	0.00112594450490841	0.000444990507681506	SMG6/SMG5/PINX1	3
REGULATION_OF_CELLULAR_RESPONSE_TO_GROWTH_FACTOR_STIMULUS	5/32	296/17949	0.000164797332082049	0.00112594450490841	0.000444990507681506	PPARG/HIF1A/TGFB1/GREM1/VEGFC	5
NEGATIVE_REGULATION_OF_TELOMERASE_ACTIVITY	2/32	11/17949	0.00016767238829725	0.00113851621683318	0.000449959040719715	PPARG/PINX1	2
CELLULAR_RESPONSE_TO_UV_A	2/32	11/17949	0.00016767238829725	0.00113851621683318	0.000449959040719715	MMP2/MMP9	2
POSITIVE_REGULATION_OF_ANION_TRANSPORT	6/32	477/17949	0.000171884795090738	0.00116352784369115	0.000459844018607123	TERT/BCL2/HIF1A/TGFB1/VEGFC/APOE	6
MEMBRANE_PROTEIN_PROTEOLYSIS	3/32	61/17949	0.000172683928928534	0.00116535166761588	0.000460564821746753	TGFB1/BACE1/APOE	3
CELLULAR_RESPONSE_TO_REACTIVE_OXYGEN_SPECIES	4/32	159/17949	0.000175730224678	0.00117867833625488	0.000465831725237574	MAPT/MMP2/MMP9/HDAC2	4
REGULATION_OF_MUSCLE_CELL_DIFFERENTIATION	4/32	159/17949	0.000175730224678	0.00117867833625488	0.000465831725237574	DNMT1/BCL2/TGFB1/GREM1	4
NEGATIVE_REGULATION_OF_EPITHELIAL_CELL_PROLIFERATION	4/32	160/17949	0.000180011403962037	0.00120372367391028	0.000475730026148273	PPARG/FLT1/TGFB1/APOE	4
POSITIVE_REGULATION_OF_CELL_GROWTH	4/32	161/17949	0.000184367521852899	0.0012254034685087	0.000484298212913006	MAPT/VEGFA/BCL2/NRP1	4
HEMATOPOIETIC_PROGENITOR_CELL_DIFFERENTIATION	4/32	161/17949	0.000184367521852899	0.0012254034685087	0.000484298212913006	KDR/BCL2/FLT1/TGFB1	4
POSITIVE_REGULATION_OF_GLIOGENESIS	3/32	63/17949	0.000190077127659179	0.00125954723147649	0.000497792350813196	PPARG/TGFB1/HDAC2	3
DNA_METABOLIC_PROCESS	8/32	949/17949	0.000200196566740571	0.00131205414925896	0.000518543888654498	DNMT1/TERT/PPARG/TGFB1/GREM1/SMG6/SMG5/PINX1	8
BONE_TRABECULA_MORPHOGENESIS	2/32	12/17949	0.000200982840136486	0.00131205414925896	0.000518543888654498	MMP2/GREM1	2
COMMISSURAL_NEURON_AXON_GUIDANCE	2/32	12/17949	0.000200982840136486	0.00131205414925896	0.000518543888654498	VEGFA/NRP1	2
NEGATIVE_REGULATION_OF_LONG_TERM_SYNAPTIC_POTENTIATION	2/32	12/17949	0.000200982840136486	0.00131205414925896	0.000518543888654498	APP/APOE	2
POSITIVE_REGULATION_OF_CARDIAC_MUSCLE_CELL_DIFFERENTIATION	2/32	12/17949	0.000200982840136486	0.00131205414925896	0.000518543888654498	TGFB1/GREM1	2
REGULATION_OF_MAPK_CASCADE	7/32	707/17949	0.000203087341214271	0.00132187026825857	0.00052242336917779	VEGFA/KDR/APP/FLT1/TGFB1/NRP1/APOE	7
CAMERA_TYPE_EYE_DEVELOPMENT	5/32	310/17949	0.000204323554927052	0.00132599357179798	0.000524052961868483	VEGFA/HIF1A/FLT1/HDAC2/NRP1	5
REGULATION_OF_MONOOXYGENASE_ACTIVITY	3/32	65/17949	0.000208569456819848	0.00134956707354019	0.000533369570691005	TERT/HIF1A/APOE	3
SUPRAMOLECULAR_FIBER_ORGANIZATION	7/32	711/17949	0.000210254711860364	0.00135648201200235	0.000536102460245903	MAPT/BCL2/APP/GREM1/NRP1/NEFL/APOE	7
POSITIVE_REGULATION_OF_DEVELOPMENTAL_GROWTH	4/32	170/17949	0.000227075109770931	0.0014607170803978	0.000577297755219418	MAPT/VEGFA/BCL2/NRP1	4
RESPONSE_TO_LIGHT_STIMULUS	5/32	318/17949	0.000229947719251916	0.00147488333047876	0.000582896474150937	MMP2/MMP9/BCL2/HIF1A/APP	5
ERK1_AND_ERK2_CASCADE	5/32	319/17949	0.000233315496573579	0.00149213398971475	0.000589714198805924	KDR/APP/TGFB1/NRP1/APOE	5
NEGATIVE_REGULATION_OF_OSTEOBLAST_PROLIFERATION	2/32	13/17949	0.000237260737692186	0.00150424675193893	0.000594501347895482	BCL2/GREM1	2
CELLULAR_RESPONSE_TO_MANGANESE_ION	2/32	13/17949	0.000237260737692186	0.00150424675193893	0.000594501347895482	APP/BACE1	2
SEMAPHORIN_PLEXIN_SIGNALING_PATHWAY_INVOLVED_IN_NEURON_PROJECTION_GUIDANCE	2/32	13/17949	0.000237260737692186	0.00150424675193893	0.000594501347895482	NRP1/NRP2	2
REGULATION_OF_GLIAL_CELL_DIFFERENTIATION	3/32	68/17949	0.000238434007617373	0.00150734142746615	0.000595724411046431	PPARG/TGFB1/HDAC2	3
REGULATION_OF_CELL_SIZE	4/32	173/17949	0.000242774142671702	0.00153038141512248	0.000604830166933573	MAPT/VEGFA/NRP1/APOE	4
TELOMERE_ORGANIZATION	4/32	174/17949	0.000248176695422301	0.00155996779979732	0.000616523159154349	TERT/SMG6/SMG5/PINX1	4
TISSUE_REMODELING	4/32	175/17949	0.000253665370145387	0.00158992539692265	0.000628362860219192	MMP2/HIF1A/TGFB1/GREM1	4
ARTERY_MORPHOGENESIS	3/32	70/17949	0.000259804002709834	0.00162377501693646	0.000641740748320344	VEGFA/NRP1/APOE	3
REGULATION_OF_MITOCHONDRIAL_MEMBRANE_POTENTIAL	3/32	71/17949	0.000270938004492075	0.00168379550814284	0.000665461765419132	MAPT/KDR/BCL2	3
NEPHRON_MORPHOGENESIS	3/32	71/17949	0.000270938004492075	0.00168379550814284	0.000665461765419132	VEGFA/BCL2/GREM1	3
CDC42_PROTEIN_SIGNAL_TRANSDUCTION	2/32	14/17949	0.000276496057891881	0.00169217330501365	0.000668772799014962	NRP1/APOE	2
RESPONSE_TO_UV_A	2/32	14/17949	0.000276496057891881	0.00169217330501365	0.000668772799014962	MMP2/MMP9	2
PROTEIN_LOCALIZATION_TO_NUCLEOLUS	2/32	14/17949	0.000276496057891881	0.00169217330501365	0.000668772799014962	TERT/PINX1	2
REGULATION_OF_AXON_GUIDANCE	2/32	14/17949	0.000276496057891881	0.00169217330501365	0.000668772799014962	VEGFA/NRP1	2
NEGATIVE_REGULATION_OF_CELL_PROJECTION_ORGANIZATION	4/32	179/17949	0.000276497584039212	0.00169217330501365	0.000668772799014962	HDAC2/NRP1/MAP4/APOE	4
RESPONSE_TO_PEPTIDE	6/32	521/17949	0.00027690108627496	0.00169217330501365	0.000668772799014962	PPARG/MMP2/MMP9/APP/BACE1/NEFL	6
LEUKOCYTE_DIFFERENTIATION	6/32	525/17949	0.00028851483753018	0.00175826216777395	0.000694892129464729	VEGFA/PPARG/MMP9/BCL2/APP/TGFB1	6
HEAD_DEVELOPMENT	7/32	750/17949	0.000291522911251251	0.00177168620097445	0.000700197512921004	MMP2/BCL2/HIF1A/APP/NUMB/NEFL/NRP2	7
POSITIVE_REGULATION_OF_CELLULAR_COMPONENT_BIOGENESIS	6/32	528/17949	0.000297474893213827	0.00180287814068986	0.000712525045076472	DNMT1/MAPT/VEGFA/KDR/TGFB1/NRP1	6
SENSORY_ORGAN_DEVELOPMENT	6/32	534/17949	0.000316053468183388	0.00189484693111503	0.000748872519187087	VEGFA/BCL2/HIF1A/FLT1/HDAC2/NRP1	6
NEGATIVE_REGULATION_OF_ENDOTHELIAL_CELL_PROLIFERATION	3/32	75/17949	0.00031855110212221	0.00189484693111503	0.000748872519187087	PPARG/FLT1/APOE	3
REGULATION_OF_BONE_MINERALIZATION	3/32	75/17949	0.00031855110212221	0.00189484693111503	0.000748872519187087	HIF1A/TGFB1/GREM1	3
PEPTIDYL_PROLINE_HYDROXYLATION	2/32	15/17949	0.000318678802051164	0.00189484693111503	0.000748872519187087	EGLN1/EGLN2	2
NEGATIVE_REGULATION_OF_PRODUCTION_OF_MIRNAS_INVOLVED_IN_GENE_SILENCING_BY_MIRNA	2/32	15/17949	0.000318678802051164	0.00189484693111503	0.000748872519187087	TERT/TGFB1	2
REGULATION_OF_AMYLOID_FIBRIL_FORMATION	2/32	15/17949	0.000318678802051164	0.00189484693111503	0.000748872519187087	APP/APOE	2
POSITIVE_REGULATION_OF_ENDOTHELIAL_CELL_CHEMOTAXIS	2/32	15/17949	0.000318678802051164	0.00189484693111503	0.000748872519187087	VEGFA/KDR	2
REGULATION_OF_HYDROLASE_ACTIVITY	9/32	1297/17949	0.000319815735290233	0.00189648144916041	0.000749518505744737	MAPT/VEGFA/PPARG/MMP9/APP/FLT1/NRP1/EGLN1/A2M	9
POSITIVE_REGULATION_OF_CELL_PROJECTION_ORGANIZATION	5/32	344/17949	0.00033045754062916	0.00195431878866708	0.000772376707865553	MAPT/VEGFA/NRP1/NEFL/APOE	5
MICROTUBULE_BASED_TRANSPORT	4/32	188/17949	0.000333227737627593	0.00196541829163728	0.000776763401383919	MAPT/HIF1A/APP/NEFL	4
BEHAVIOR	6/32	541/17949	0.00033887238852332	0.00199336699131365	0.000787809155418696	MAPT/BCL2/HIF1A/APP/HDAC2/APOE	6
VASCULOGENESIS	3/32	78/17949	0.000357590950269145	0.00208970702561421	0.000825884212037005	VEGFA/KDR/TGFB1	3
NEGATIVE_REGULATION_OF_BLOOD_VESSEL_ENDOTHELIAL_CELL_MIGRATION	3/32	78/17949	0.000357590950269145	0.00208970702561421	0.000825884212037005	PPARG/TGFB1/APOE	3
REGULATION_OF_CELLULAR_PROTEIN_LOCALIZATION	6/32	547/17949	0.000359447460243908	0.00208970702561421	0.000825884212037005	MAPT/TERT/BCL2/TGFB1/PINX1/NUMB	6
REGULATION_OF_REACTIVE_OXYGEN_SPECIES_METABOLIC_PROCESS	4/32	192/17949	0.000360944418209232	0.00208970702561421	0.000825884212037005	MAPT/BCL2/HIF1A/TGFB1	4
MITOCHONDRION_ORGANIZATION	6/32	548/17949	0.000362970201536836	0.00208970702561421	0.000825884212037005	MAPT/TERT/KDR/MMP9/BCL2/HIF1A	6
CORONARY_VASCULATURE_MORPHOGENESIS	2/32	16/17949	0.000363798995822838	0.00208970702561421	0.000825884212037005	VEGFA/NRP1	2
GANGLION_DEVELOPMENT	2/32	16/17949	0.000363798995822838	0.00208970702561421	0.000825884212037005	NRP1/NRP2	2
INFLAMMATORY_RESPONSE_TO_WOUNDING	2/32	16/17949	0.000363798995822838	0.00208970702561421	0.000825884212037005	HIF1A/TGFB1	2
VASCULAR_ASSOCIATED_SMOOTH_MUSCLE_CELL_APOPTOTIC_PROCESS	2/32	16/17949	0.000363798995822838	0.00208970702561421	0.000825884212037005	DNMT1/PPARG	2
REGULATION_OF_TELOMERE_MAINTENANCE	3/32	79/17949	0.000371257158413353	0.00212699413674317	0.000840620649258305	SMG6/SMG5/PINX1	3
CYTOSKELETON_DEPENDENT_INTRACELLULAR_TRANSPORT	4/32	195/17949	0.00038278970516218	0.00218736974378389	0.000864482013572005	MAPT/HIF1A/APP/NEFL	4
FOREBRAIN_DEVELOPMENT	5/32	357/17949	0.00039176118012796	0.00223283574166195	0.000882450872063525	HIF1A/APP/NUMB/NEFL/NRP2	5
ORGANELLE_TRANSPORT_ALONG_MICROTUBULE	3/32	81/17949	0.000399589632572389	0.00227156897069575	0.00089775883722234	MAPT/HIF1A/NEFL	3
CELL_SUBSTRATE_ADHESION	5/32	359/17949	0.000401908778400173	0.00227300594467964	0.00089832675134229	VEGFA/KDR/BCL2/GREM1/NRP1	5
RESPONSE_TO_DRUG	5/32	359/17949	0.000401908778400173	0.00227300594467964	0.00089832675134229	PPARG/BCL2/VEGFB/VEGFC/HDAC2	5
ESTABLISHMENT_OF_PROTEIN_LOCALIZATION	11/32	1982/17949	0.00041084900843971	0.00230611593136393	0.000911412325027085	MAPT/TERT/PPARG/BCL2/HIF1A/TGFB1/VEGFC/SMG6/SMG5/NUMB/APOE	11
RESPONSE_TO_CAFFEINE	2/32	17/17949	0.000411846689146165	0.00230611593136393	0.000911412325027085	PPARG/HDAC2	2
MAMMARY_GLAND_ALVEOLUS_DEVELOPMENT	2/32	17/17949	0.000411846689146165	0.00230611593136393	0.000911412325027085	VEGFA/HIF1A	2
REGULATION_OF_PROTEIN_KINASE_ACTIVITY	7/32	794/17949	0.000411956164102739	0.00230611593136393	0.000911412325027085	VEGFA/APP/FLT1/TGFB1/GREM1/VEGFC/APOE	7
REGULATION_OF_NEURAL_PRECURSOR_CELL_PROLIFERATION	3/32	82/17949	0.000414262720249449	0.00231314209276342	0.000914189171589753	VEGFA/HIF1A/VEGFC	3
MUSCLE_CELL_DIFFERENTIATION	5/32	362/17949	0.000417502469113975	0.0023253302077234	0.000919006101234226	DNMT1/VEGFA/BCL2/TGFB1/GREM1	5
REGULATION_OF_WNT_SIGNALING_PATHWAY	5/32	365/17949	0.000433550571382407	0.00240861428545781	0.000951921243917777	TERT/APP/TGFB1/GREM1/APOE	5
CYTOKINE_MEDIATED_SIGNALING_PATHWAY	7/32	803/17949	0.000440931829923851	0.00244345094668129	0.000965689225817582	VEGFA/PPARG/MMP2/MMP9/BCL2/HIF1A/TGFB1	7
POSITIVE_REGULATION_OF_PROTEOLYSIS	5/32	367/17949	0.000444506040570516	0.00245706856596767	0.000971071117458995	MAPT/PPARG/APP/HDAC2/APOE	5
MULTI_MULTICELLULAR_ORGANISM_PROCESS	4/32	204/17949	0.000454008956826173	0.00250006951189591	0.000988065749677522	VEGFA/MMP2/MMP9/BCL2	4
CELL_CELL_SIGNALING	10/32	1672/17949	0.000454558093071983	0.00250006951189591	0.000988065749677522	PGF/MAPT/TERT/HIF1A/APP/TGFB1/BACE1/GREM1/NRP1/APOE	10
POSITIVE_REGULATION_OF_PROTEIN_LOCALIZATION_TO_NUCLEUS	3/32	85/17949	0.000460349908847355	0.00251843125946336	0.000995322593452982	TERT/TGFB1/PINX1	3
MICROTUBULE_BASED_MOVEMENT	5/32	370/17949	0.000461330817074424	0.00251843125946336	0.000995322593452982	MAPT/HIF1A/APP/MAP4/NEFL	5
REGULATION_OF_CELLULAR_COMPONENT_SIZE	5/32	370/17949	0.000461330817074424	0.00251843125946336	0.000995322593452982	MAPT/VEGFA/NRP1/NEFL/APOE	5
RETINA_VASCULATURE_DEVELOPMENT_IN_CAMERA_TYPE_EYE	2/32	18/17949	0.000462811956196207	0.00252026312780113	0.000996046575867814	HIF1A/NRP1	2
POSITIVE_REGULATION_OF_GENE_EXPRESSION	8/32	1075/17949	0.000466423313653531	0.00253365750626609	0.00100134023931856	DNMT1/VEGFA/TERT/PPARG/HIF1A/APP/TGFB1/HDAC2	8
REGULATION_OF_CELLULAR_LOCALIZATION	7/32	812/17949	0.00047152639835756	0.00255506915366165	0.00100980245020312	MAPT/TERT/BCL2/HIF1A/TGFB1/PINX1/NUMB	7
REGULATION_OF_PEPTIDE_TRANSPORT	6/32	579/17949	0.000486382160912148	0.00262909276168728	0.00103905771347067	BCL2/HIF1A/TGFB1/VEGFC/NUMB/APOE	6
SMOOTH_MUSCLE_CELL_MIGRATION	3/32	88/17949	0.000509608992069711	0.00274117306247766	0.00108335356440505	TERT/BCL2/NRP1	3
KIDNEY_MORPHOGENESIS	3/32	88/17949	0.000509608992069711	0.00274117306247766	0.00108335356440505	VEGFA/BCL2/GREM1	3
RETINAL_GANGLION_CELL_AXON_GUIDANCE	2/32	19/17949	0.00051668489533326	0.00277245553593457	0.00109571687688132	VEGFA/NRP1	2
POSITIVE_REGULATION_OF_MUSCLE_CELL_DIFFERENTIATION	3/32	89/17949	0.000526748930468551	0.00281958064971	0.00111434144337821	BCL2/TGFB1/GREM1	3
NEURAL_CREST_CELL_DIFFERENTIATION	3/32	90/17949	0.00054425441984408	0.00289217324554825	0.00114303114871907	HIF1A/NRP1/NRP2	3
NEUROMUSCULAR_PROCESS	3/32	90/17949	0.00054425441984408	0.00289217324554825	0.00114303114871907	APP/BACE1/NEFL	3
RENAL_TUBULE_DEVELOPMENT	3/32	90/17949	0.00054425441984408	0.00289217324554825	0.00114303114871907	VEGFA/BCL2/GREM1	3
MESONEPHROS_DEVELOPMENT	3/32	91/17949	0.000562128689247915	0.00297995931649497	0.00117772554805017	VEGFA/BCL2/GREM1	3
RESPONSE_TO_MANGANESE_ION	2/32	20/17949	0.00057345562905239	0.00300381519979823	0.00118715375838916	APP/BACE1	2
NEGATIVE_REGULATION_OF_BONE_MINERALIZATION	2/32	20/17949	0.00057345562905239	0.00300381519979823	0.00118715375838916	HIF1A/GREM1	2
REGULATION_OF_SUPEROXIDE_ANION_GENERATION	2/32	20/17949	0.00057345562905239	0.00300381519979823	0.00118715375838916	MAPT/TGFB1	2
REGULATION_OF_BRANCHING_INVOLVED_IN_URETERIC_BUD_MORPHOGENESIS	2/32	20/17949	0.00057345562905239	0.00300381519979823	0.00118715375838916	VEGFA/GREM1	2
CONNECTIVE_TISSUE_REPLACEMENT	2/32	20/17949	0.00057345562905239	0.00300381519979823	0.00118715375838916	HIF1A/TGFB1	2
NEGATIVE_REGULATION_OF_SIGNALING	9/32	1409/17949	0.000589585929795813	0.0030809716046337	0.00121764715092222	MAPT/TERT/PPARG/MMP9/BCL2/HIF1A/TGFB1/GREM1/APOE	9
REGULATION_OF_GLIOGENESIS	3/32	93/17949	0.000598996390389666	0.00311534765687297	0.00123123309309908	PPARG/TGFB1/HDAC2	3
REGULATION_OF_STRIATED_MUSCLE_CELL_DIFFERENTIATION	3/32	93/17949	0.000598996390389666	0.00311534765687297	0.00123123309309908	BCL2/TGFB1/GREM1	3
MATING_BEHAVIOR	2/32	21/17949	0.000633114303933055	0.00325343499063706	0.00128580732165847	APP/HDAC2	2
LYMPH_VESSEL_MORPHOGENESIS	2/32	21/17949	0.000633114303933055	0.00325343499063706	0.00128580732165847	VEGFA/VEGFC	2
SYMPATHETIC_NERVOUS_SYSTEM_DEVELOPMENT	2/32	21/17949	0.000633114303933055	0.00325343499063706	0.00128580732165847	NRP1/NRP2	2
VASCULAR_WOUND_HEALING	2/32	21/17949	0.000633114303933055	0.00325343499063706	0.00128580732165847	VEGFA/KDR	2
POSITIVE_REGULATION_OF_CARDIOCYTE_DIFFERENTIATION	2/32	21/17949	0.000633114303933055	0.00325343499063706	0.00128580732165847	TGFB1/GREM1	2
ARTERY_DEVELOPMENT	3/32	95/17949	0.000637377491347533	0.00325343499063706	0.00128580732165847	VEGFA/NRP1/APOE	3
REGULATION_OF_BIOMINERALIZATION	3/32	95/17949	0.000637377491347533	0.00325343499063706	0.00128580732165847	HIF1A/TGFB1/GREM1	3
NEGATIVE_REGULATION_OF_INTRINSIC_APOPTOTIC_SIGNALING_PATHWAY	3/32	95/17949	0.000637377491347533	0.00325343499063706	0.00128580732165847	MMP9/BCL2/HIF1A	3
CIRCULATORY_SYSTEM_PROCESS	6/32	610/17949	0.000640515350289791	0.00326188372832764	0.00128914639215246	VEGFA/PPARG/VEGFB/TGFB1/VEGFC/APOE	6
NEGATIVE_REGULATION_OF_APOPTOTIC_SIGNALING_PATHWAY	4/32	224/17949	0.000645443360539644	0.00327938889881574	0.0012960647035511	TERT/MMP9/BCL2/HIF1A	4
POSITIVE_REGULATION_OF_CELL_JUNCTION_ASSEMBLY	3/32	96/17949	0.000657143440704914	0.00333114186532445	0.00131651826830526	VEGFA/KDR/NRP1	3
POSITIVE_REGULATION_OF_OLIGODENDROCYTE_DIFFERENTIATION	2/32	22/17949	0.000695651090588838	0.00347036825237062	0.00137154266816179	PPARG/HDAC2	2
MITOCHONDRIAL_DEPOLARIZATION	2/32	22/17949	0.000695651090588838	0.00347036825237062	0.00137154266816179	KDR/BCL2	2
RESPONSE_TO_HYPEROXIA	2/32	22/17949	0.000695651090588838	0.00347036825237062	0.00137154266816179	PPARG/HDAC2	2
TRABECULA_FORMATION	2/32	22/17949	0.000695651090588838	0.00347036825237062	0.00137154266816179	MMP2/GREM1	2
POSITIVE_REGULATION_OF_TRANSCRIPTION_FROM_RNA_POLYMERASE_II_PROMOTER_INVOLVED_IN_CELLULAR_RESPONSE_TO_CHEMICAL_STIMULUS	2/32	22/17949	0.000695651090588838	0.00347036825237062	0.00137154266816179	VEGFA/HIF1A	2
POSITIVE_REGULATION_OF_STEM_CELL_PROLIFERATION	2/32	22/17949	0.000695651090588838	0.00347036825237062	0.00137154266816179	TERT/VEGFC	2
REGULATION_OF_CARDIAC_MUSCLE_CELL_DIFFERENTIATION	2/32	22/17949	0.000695651090588838	0.00347036825237062	0.00137154266816179	TGFB1/GREM1	2
REGULATION_OF_CYSTEINE_TYPE_ENDOPEPTIDASE_ACTIVITY	4/32	230/17949	0.000712582651958265	0.00354679148033526	0.00140174629796982	MAPT/VEGFA/PPARG/MMP9	4
REGULATION_OF_EPITHELIAL_TO_MESENCHYMAL_TRANSITION	3/32	100/17949	0.000740115749872692	0.00367551839665896	0.00145262114623938	TGFB1/GREM1/HDAC2	3
RESPONSE_TO_ALCOHOL	4/32	233/17949	0.000747946666469	0.00370604204106261	0.00146468455785537	PPARG/TGFB1/HDAC2/NEFL	4
SYNAPSE_ORGANIZATION	5/32	412/17949	0.00075115440470537	0.00371357233786925	0.00146766064644976	MAPT/APP/NEFL/APOE/NRP2	5
DENDRITE_DEVELOPMENT	4/32	234/17949	0.000760006359457772	0.00374891029328946	0.00148162674749143	APP/HDAC2/NRP1/APOE	4
MUSCLE_CELL_MIGRATION	3/32	101/17949	0.000761851311213028	0.0037496037688337	0.00148190081964432	TERT/BCL2/NRP1	3
POSITIVE_REGULATION_OF_TRANSCRIPTION_FROM_RNA_POLYMERASE_II_PROMOTER_IN_RESPONSE_TO_STRESS	2/32	24/17949	0.000829319801549659	0.00403651230842754	0.00159529146734983	VEGFA/HIF1A	2
POSITIVE_REGULATION_OF_GLYCOLYTIC_PROCESS	2/32	24/17949	0.000829319801549659	0.00403651230842754	0.00159529146734983	HIF1A/APP	2
NEGATIVE_REGULATION_OF_PROTEIN_LOCALIZATION_TO_CELL_PERIPHERY	2/32	24/17949	0.000829319801549659	0.00403651230842754	0.00159529146734983	TGFB1/NUMB	2
REGULATION_OF_ENDOTHELIAL_CELL_CHEMOTAXIS	2/32	24/17949	0.000829319801549659	0.00403651230842754	0.00159529146734983	VEGFA/KDR	2
SUBSTRATE_DEPENDENT_CELL_MIGRATION	2/32	24/17949	0.000829319801549659	0.00403651230842754	0.00159529146734983	VEGFC/NRP1	2
MOLTING_CYCLE	3/32	105/17949	0.000852854262541088	0.0041418970807735	0.00163694114292771	TERT/BCL2/HDAC2	3
POSITIVE_REGULATION_OF_TRANSCRIPTION_BY_RNA_POLYMERASE_II	8/32	1180/17949	0.000865520657299514	0.00419415296488751	0.00165759346841966	VEGFA/TERT/PPARG/HIF1A/APP/TGFB1/GREM1/HDAC2	8
REGULATION_OF_RECEPTOR_MEDIATED_ENDOCYTOSIS	3/32	106/17949	0.000876635079009341	0.00422937976715033	0.00167151564003166	VEGFA/GREM1/NUMB	3
NEPHRON_EPITHELIUM_DEVELOPMENT	3/32	106/17949	0.000876635079009341	0.00422937976715033	0.00167151564003166	VEGFA/BCL2/GREM1	3
SENSORY_ORGAN_MORPHOGENESIS	4/32	244/17949	0.000888300815446718	0.00426010927088775	0.00168366041040827	VEGFA/BCL2/HIF1A/HDAC2	4
CHEMICAL_HOMEOSTASIS	8/32	1187/17949	0.000899763415127211	0.00426010927088775	0.00168366041040827	VEGFA/KDR/PPARG/BCL2/HIF1A/APP/EGLN1/APOE	8
ENDOPLASMIC_RETICULUM_CALCIUM_ION_HOMEOSTASIS	2/32	25/17949	0.000900432186801275	0.00426010927088775	0.00168366041040827	BCL2/APP	2
POSITIVE_REGULATION_OF_RECEPTOR_INTERNALIZATION	2/32	25/17949	0.000900432186801275	0.00426010927088775	0.00168366041040827	VEGFA/GREM1	2
ASTROCYTE_ACTIVATION	2/32	25/17949	0.000900432186801275	0.00426010927088775	0.00168366041040827	MAPT/APP	2
REGULATION_OF_SKELETAL_MUSCLE_TISSUE_DEVELOPMENT	2/32	25/17949	0.000900432186801275	0.00426010927088775	0.00168366041040827	BCL2/TGFB1	2
OUTFLOW_TRACT_SEPTUM_MORPHOGENESIS	2/32	25/17949	0.000900432186801275	0.00426010927088775	0.00168366041040827	NRP1/NRP2	2
REGULATION_OF_RECEPTOR_BINDING	2/32	25/17949	0.000900432186801275	0.00426010927088775	0.00168366041040827	MMP9/NRP1	2
NEGATIVE_REGULATION_OF_VASCULAR_ENDOTHELIAL_CELL_PROLIFERATION	2/32	25/17949	0.000900432186801275	0.00426010927088775	0.00168366041040827	PPARG/FLT1	2
RESPONSE_TO_ORGANIC_CYCLIC_COMPOUND	7/32	907/17949	0.000911000789990874	0.00430086209866936	0.0016997665519143	PPARG/BCL2/APP/TGFB1/HDAC2/NEFL/EGLN2	7
ESTABLISHMENT_OF_ORGANELLE_LOCALIZATION	5/32	431/17949	0.000919826678521463	0.00433323060545443	0.00171255908139012	MAPT/HIF1A/PINX1/MAP4/NEFL	5
MACROMOLECULE_DEACYLATION	3/32	109/17949	0.000950496758329605	0.00446814715454088	0.00176588016729702	MAPT/VEGFA/HDAC2	3
POSITIVE_REGULATION_OF_ION_TRANSPORT	6/32	659/17949	0.000959139363267414	0.00449916119229917	0.00177813738987517	TERT/BCL2/HIF1A/TGFB1/VEGFC/APOE	6
LYMPH_VESSEL_DEVELOPMENT	2/32	26/17949	0.000974383605621272	0.00454899746119812	0.00179783344638739	VEGFA/VEGFC	2
REGULATION_OF_PRODUCTION_OF_SMALL_RNA_INVOLVED_IN_GENE_SILENCING_BY_RNA	2/32	26/17949	0.000974383605621272	0.00454899746119812	0.00179783344638739	TERT/TGFB1	2
REGULATION_OF_OXIDOREDUCTASE_ACTIVITY	3/32	110/17949	0.000975966728038869	0.00454899746119812	0.00179783344638739	TERT/HIF1A/APOE	3
RECEPTOR_INTERNALIZATION	3/32	111/17949	0.00100186619179048	0.00465984275251388	0.00184164120266816	VEGFA/GREM1/NUMB	3
NEGATIVE_REGULATION_OF_NUCLEOBASE_CONTAINING_COMPOUND_METABOLIC_PROCESS	9/32	1519/17949	0.00101613007268734	0.00470677455473361	0.00186018936947845	DNMT1/VEGFA/TERT/PPARG/TGFB1/GREM1/SMG6/HDAC2/PINX1	9
POSITIVE_REGULATION_OF_GROWTH	4/32	253/17949	0.00101623541522658	0.00470677455473361	0.00186018936947845	MAPT/VEGFA/BCL2/NRP1	4
BONE_MINERALIZATION	3/32	112/17949	0.00102819799660914	0.00474221298226439	0.00187419517863655	HIF1A/TGFB1/GREM1	3
NEGATIVE_REGULATION_OF_CELLULAR_PROTEIN_LOCALIZATION	3/32	112/17949	0.00102819799660914	0.00474221298226439	0.00187419517863655	MAPT/TGFB1/NUMB	3
NEGATIVE_REGULATION_OF_PEPTIDASE_ACTIVITY	4/32	255/17949	0.00104633773910009	0.00479784557198035	0.00189618202988314	VEGFA/MMP9/APP/A2M	4
NITRIC_OXIDE_MEDIATED_SIGNAL_TRANSDUCTION	2/32	27/17949	0.00105116434804297	0.00479784557198035	0.00189618202988314	VEGFA/APOE	2
PROTEIN_HYDROXYLATION	2/32	27/17949	0.00105116434804297	0.00479784557198035	0.00189618202988314	EGLN1/EGLN2	2
REGULATION_OF_OSTEOBLAST_PROLIFERATION	2/32	27/17949	0.00105116434804297	0.00479784557198035	0.00189618202988314	BCL2/GREM1	2
REGULATION_OF_MITOCHONDRIAL_FISSION	2/32	27/17949	0.00105116434804297	0.00479784557198035	0.00189618202988314	MAPT/KDR	2
ENDOCYTOSIS	6/32	674/17949	0.00107782326036688	0.00490881205339358	0.00194003768234598	VEGFA/PPARG/APP/GREM1/NUMB/APOE	6
NEGATIVE_REGULATION_OF_EPITHELIAL_CELL_MIGRATION	3/32	114/17949	0.00108216992995268	0.00490881205339358	0.00194003768234598	PPARG/TGFB1/APOE	3
CARDIAC_MUSCLE_CELL_DIFFERENTIATION	3/32	114/17949	0.00108216992995268	0.00490881205339358	0.00194003768234598	VEGFA/TGFB1/GREM1	3
POSITIVE_REGULATION_OF_CATABOLIC_PROCESS	5/32	450/17949	0.00111536751915079	0.00504898876981839	0.00199543766692344	KDR/HIF1A/APP/EGLN2/APOE	5
RESPONSE_TO_IRON_ION	2/32	28/17949	0.00113076472783412	0.00505626504316069	0.00199831336155537	BCL2/HIF1A	2
POSITIVE_REGULATION_OF_VASCULAR_ENDOTHELIAL_GROWTH_FACTOR_PRODUCTION	2/32	28/17949	0.00113076472783412	0.00505626504316069	0.00199831336155537	HIF1A/TGFB1	2
POSITIVE_REGULATION_OF_COLLAGEN_METABOLIC_PROCESS	2/32	28/17949	0.00113076472783412	0.00505626504316069	0.00199831336155537	TGFB1/HDAC2	2
B_CELL_HOMEOSTASIS	2/32	28/17949	0.00113076472783412	0.00505626504316069	0.00199831336155537	BCL2/HIF1A	2
REPRODUCTIVE_BEHAVIOR	2/32	28/17949	0.00113076472783412	0.00505626504316069	0.00199831336155537	APP/HDAC2	2
CELLULAR_RESPONSE_TO_COPPER_ION	2/32	28/17949	0.00113076472783412	0.00505626504316069	0.00199831336155537	APP/BACE1	2
NEGATIVE_REGULATION_OF_HYDROLASE_ACTIVITY	5/32	454/17949	0.00116019834180506	0.00517735568351144	0.00204617023664136	VEGFA/MMP9/APP/EGLN1/A2M	5
RESPONSE_TO_INCREASED_OXYGEN_LEVELS	2/32	29/17949	0.0012131750824473	0.00539188925532135	0.00213095718894518	PPARG/HDAC2	2
ANGIOGENESIS_INVOLVED_IN_WOUND_HEALING	2/32	29/17949	0.0012131750824473	0.00539188925532135	0.00213095718894518	VEGFA/KDR	2
CHROMOSOME_ORGANIZATION	8/32	1244/17949	0.00122155198146379	0.00541472668342187	0.00213998289019448	DNMT1/MAPT/VEGFA/TERT/SMG6/HDAC2/SMG5/PINX1	8
POSITIVE_REGULATION_OF_DNA_BINDING_TRANSCRIPTION_FACTOR_ACTIVITY	4/32	266/17949	0.00122323598257303	0.00541472668342187	0.00213998289019448	VEGFA/PPARG/APP/GREM1	4
STRIATED_MUSCLE_CELL_DIFFERENTIATION	4/32	269/17949	0.00127490957972523	0.00563213067348496	0.00222590427574095	VEGFA/BCL2/TGFB1/GREM1	4
POSITIVE_REGULATION_OF_CELL_SUBSTRATE_ADHESION	3/32	121/17949	0.00128510071597891	0.00566577469970661	0.00223920091002759	VEGFA/KDR/NRP1	3
POSITIVE_REGULATION_OF_PEPTIDYL_THREONINE_PHOSPHORYLATION	2/32	30/17949	0.00129838577297039	0.00567696294946018	0.00224362267763355	APP/TGFB1	2
PROTEIN_LOCALIZATION_TO_CHROMOSOME_TELOMERIC_REGION	2/32	30/17949	0.00129838577297039	0.00567696294946018	0.00224362267763355	TERT/PINX1	2
REGULATION_OF_KIDNEY_DEVELOPMENT	2/32	30/17949	0.00129838577297039	0.00567696294946018	0.00224362267763355	VEGFA/GREM1	2
NEGATIVE_REGULATION_OF_PROTEIN_LOCALIZATION_TO_MEMBRANE	2/32	30/17949	0.00129838577297039	0.00567696294946018	0.00224362267763355	TGFB1/NUMB	2
REGULATION_OF_CELLULAR_RESPONSE_TO_STRESS	6/32	699/17949	0.00130054060296724	0.00567696294946018	0.00224362267763355	MAPT/VEGFA/TERT/BCL2/HIF1A/APP	6
NEGATIVE_REGULATION_OF_DNA_METABOLIC_PROCESS	3/32	124/17949	0.00137891482164471	0.00599528183323786	0.00236942717428444	PPARG/SMG6/PINX1	3
REGULATION_OF_GENE_SILENCING_BY_RNA	3/32	124/17949	0.00137891482164471	0.00599528183323786	0.00236942717428444	TERT/PPARG/TGFB1	3
SMOOTH_MUSCLE_CELL_APOPTOTIC_PROCESS	2/32	31/17949	0.00138638718407713	0.00601588127212956	0.00237756838793254	DNMT1/PPARG	2
COGNITION	4/32	276/17949	0.00140141289023644	0.00606911094196881	0.00239860556845275	MAPT/HIF1A/APP/APOE	4
EPITHELIAL_TUBE_FORMATION	3/32	125/17949	0.00141111824315521	0.00609913582503233	0.00241047186195058	HIF1A/TGFB1/GREM1	3
NEURON_PROJECTION_GUIDANCE	4/32	278/17949	0.00143911384920972	0.00620794209463015	0.00245347376562895	VEGFA/APP/NRP1/NRP2	4
PEPTIDYL_THREONINE_MODIFICATION	3/32	126/17949	0.00144379204997201	0.00621593446171901	0.00245663247147364	BCL2/APP/TGFB1	3
REGULATION_OF_OSTEOBLAST_DIFFERENTIATION	3/32	127/17949	0.00147693883227883	0.006310239597575	0.00249390330507031	PPARG/GREM1/VEGFC	3
OSTEOBLAST_PROLIFERATION	2/32	32/17949	0.00147716972397778	0.006310239597575	0.00249390330507031	BCL2/GREM1	2
REGULATION_OF_SUPEROXIDE_METABOLIC_PROCESS	2/32	32/17949	0.00147716972397778	0.006310239597575	0.00249390330507031	MAPT/TGFB1	2
NEGATIVE_REGULATION_OF_SIGNAL_TRANSDUCTION_IN_ABSENCE_OF_LIGAND	2/32	32/17949	0.00147716972397778	0.006310239597575	0.00249390330507031	TERT/BCL2	2
REACTIVE_OXYGEN_SPECIES_METABOLIC_PROCESS	4/32	281/17949	0.00149698947064828	0.00638251324695002	0.00252246695788551	MAPT/BCL2/HIF1A/TGFB1	4
RESPONSE_TO_BIOTIC_STIMULUS	9/32	1606/17949	0.00151004793365262	0.00642573588788349	0.00253954920736448	PPARG/BCL2/HIF1A/APP/TGFB1/VEGFD/HDAC2/APOE/A2M	9
SKELETAL_SYSTEM_DEVELOPMENT	5/32	485/17949	0.00155459835344819	0.00660254126947109	0.00260942540123594	MMP2/MMP9/HIF1A/TGFB1/GREM1	5
POSITIVE_REGULATION_OF_BIOSYNTHETIC_PROCESS	10/32	1957/17949	0.00156411168994494	0.00663014589186679	0.00262033517066123	VEGFA/TERT/KDR/PPARG/HIF1A/APP/TGFB1/GREM1/HDAC2/APOE	10
REGULATION_OF_VASCULAR_ENDOTHELIAL_GROWTH_FACTOR_RECEPTOR_SIGNALING_PATHWAY	2/32	33/17949	0.0015707238243699	0.00663261499733933	0.00262131099894846	HIF1A/VEGFC	2
POSITIVE_REGULATION_OF_MORPHOGENESIS_OF_AN_EPITHELIUM	2/32	33/17949	0.0015707238243699	0.00663261499733933	0.00262131099894846	VEGFA/GREM1	2
REGULATION_OF_PROTEIN_LOCALIZATION_TO_NUCLEUS	3/32	130/17949	0.00157924268437553	0.00665581207974362	0.00263047884108528	TERT/TGFB1/PINX1	3
PROTEIN_LOCALIZATION_TO_ORGANELLE	7/32	998/17949	0.00159086393916012	0.00669197068097945	0.0026447692739182	MAPT/TERT/BCL2/TGFB1/NRP1/PINX1/NUMB	7
KIDNEY_EPITHELIUM_DEVELOPMENT	3/32	131/17949	0.00161430693807398	0.00677762454916558	0.00267862099407214	VEGFA/BCL2/GREM1	3
REGULATION_OF_CELL_ADHESION	6/32	732/17949	0.00164698856796037	0.0069005420391939	0.00272719986812161	VEGFA/KDR/BCL2/TGFB1/GREM1/NRP1	6
NEGATIVE_REGULATION_OF_NEURON_PROJECTION_DEVELOPMENT	3/32	132/17949	0.00164985686937091	0.0069005420391939	0.00272719986812161	HDAC2/NRP1/APOE	3
REGULATION_OF_CATABOLIC_PROCESS	7/32	1006/17949	0.00166580461546962	0.00691978843180416	0.00273480633716279	MAPT/KDR/BCL2/HIF1A/APP/EGLN2/APOE	7
CELLULAR_RESPONSE_TO_LIPOPROTEIN_PARTICLE_STIMULUS	2/32	34/17949	0.00166703994038918	0.00691978843180416	0.00273480633716279	PPARG/APOE	2
POSITIVE_REGULATION_OF_CELL_MIGRATION_INVOLVED_IN_SPROUTING_ANGIOGENESIS	2/32	34/17949	0.00166703994038918	0.00691978843180416	0.00273480633716279	VEGFA/KDR	2
NEGATIVE_REGULATION_OF_ENDOTHELIAL_CELL_APOPTOTIC_PROCESS	2/32	34/17949	0.00166703994038918	0.00691978843180416	0.00273480633716279	TERT/KDR	2
REGULATION_OF_ANATOMICAL_STRUCTURE_SIZE	5/32	493/17949	0.00167075756100595	0.00692215938646533	0.00273574337474659	MAPT/VEGFA/NRP1/NEFL/APOE	5
CELLULAR_MACROMOLECULE_LOCALIZATION	10/32	1981/17949	0.00171687850544706	0.00709987351876603	0.00280597872081375	MAPT/TERT/BCL2/TGFB1/SMG6/NRP1/SMG5/PINX1/NUMB/APOE	10
NEGATIVE_REGULATION_OF_TRANSMEMBRANE_RECEPTOR_PROTEIN_SERINE_THREONINE_KINASE_SIGNALING_PATHWAY	3/32	134/17949	0.00172242371265161	0.00710944121544754	0.00280976002103333	PPARG/TGFB1/GREM1	3
NEGATIVE_REGULATION_OF_TELOMERE_MAINTENANCE	2/32	35/17949	0.00176610855056039	0.00724895300603145	0.00286489721673779	SMG6/PINX1	2
SUPEROXIDE_ANION_GENERATION	2/32	35/17949	0.00176610855056039	0.00724895300603145	0.00286489721673779	MAPT/TGFB1	2
REGULATION_OF_CARDIOCYTE_DIFFERENTIATION	2/32	35/17949	0.00176610855056039	0.00724895300603145	0.00286489721673779	TGFB1/GREM1	2
NEGATIVE_REGULATION_OF_TRANSFERASE_ACTIVITY	4/32	296/17949	0.00181099764186238	0.00741935719198739	0.00293224356008688	MAPT/PPARG/PINX1/APOE	4
REGULATION_OF_BODY_FLUID_LEVELS	5/32	503/17949	0.00182483518910598	0.00746215133091665	0.00294915645901299	VEGFA/HIF1A/HDAC2/APOE/A2M	5
ENDOTHELIUM_DEVELOPMENT	3/32	137/17949	0.00183497830652006	0.00748970737355125	0.00296004702897289	VEGFA/KDR/NRP1	3
MONOCYTE_DIFFERENTIATION	2/32	36/17949	0.00186792015674839	0.00758196373587906	0.00299650815590244	VEGFA/PPARG	2
RECEPTOR_CATABOLIC_PROCESS	2/32	36/17949	0.00186792015674839	0.00758196373587906	0.00299650815590244	TGFB1/APOE	2
REGULATION_OF_NMDA_RECEPTOR_ACTIVITY	2/32	36/17949	0.00186792015674839	0.00758196373587906	0.00299650815590244	APP/NEFL	2
NEPHRON_DEVELOPMENT	3/32	138/17949	0.00187349404611618	0.00759058361225707	0.002999914863026	VEGFA/BCL2/GREM1	3
POSITIVE_REGULATION_OF_SMALL_MOLECULE_METABOLIC_PROCESS	3/32	140/17949	0.00195203622554651	0.00789426414743075	0.00311993406018076	PPARG/HIF1A/APP	3
VASCULAR_ASSOCIATED_SMOOTH_MUSCLE_CELL_DIFFERENTIATION	2/32	37/17949	0.0019724652841093	0.00791865625007382	0.00312957419261291	DNMT1/VEGFA	2
FEAR_RESPONSE	2/32	37/17949	0.0019724652841093	0.00791865625007382	0.00312957419261291	BCL2/APOE	2
REGULATION_OF_OLIGODENDROCYTE_DIFFERENTIATION	2/32	37/17949	0.0019724652841093	0.00791865625007382	0.00312957419261291	PPARG/HDAC2	2
POSITIVE_REGULATION_OF_LIPID_KINASE_ACTIVITY	2/32	37/17949	0.0019724652841093	0.00791865625007382	0.00312957419261291	FLT1/TGFB1	2
CELL_CELL_SIGNALING_BY_WNT	5/32	514/17949	0.00200616420377933	0.00803927367634703	0.00317724404625007	TERT/APP/TGFB1/GREM1/APOE	5
SECOND_MESSENGER_MEDIATED_SIGNALING	4/32	306/17949	0.00204416871182088	0.00817667484728352	0.00323154709275416	MAPT/VEGFA/KDR/APOE	4
REGULATION_OF_MAP_KINASE_ACTIVITY	4/32	307/17949	0.00206857621421453	0.00824399253746256	0.00325815207461439	VEGFA/FLT1/TGFB1/APOE	4
EYE_MORPHOGENESIS	3/32	143/17949	0.00207366167571892	0.00824399253746256	0.00325815207461439	VEGFA/BCL2/HIF1A	3
REGULATION_OF_GENE_SILENCING	3/32	143/17949	0.00207366167571892	0.00824399253746256	0.00325815207461439	TERT/PPARG/TGFB1	3
MATING	2/32	38/17949	0.00207973448104169	0.00824399253746256	0.00325815207461439	APP/HDAC2	2
FOAM_CELL_DIFFERENTIATION	2/32	38/17949	0.00207973448104169	0.00824399253746256	0.00325815207461439	PPARG/TGFB1	2
REGULATION_OF_PEPTIDE_SECRETION	4/32	308/17949	0.00209318546016368	0.00828238851143903	0.00327332675141083	HIF1A/TGFB1/VEGFC/APOE	4
RESPONSE_TO_PURINE_CONTAINING_COMPOUND	3/32	144/17949	0.00211522941113668	0.00833961416577186	0.00329594320618543	PPARG/APP/HDAC2	3
CARDIOCYTE_DIFFERENTIATION	3/32	144/17949	0.00211522941113668	0.00833961416577186	0.00329594320618543	VEGFA/TGFB1/GREM1	3
NEURON_MIGRATION	3/32	145/17949	0.00215731395034635	0.00849032323928797	0.00335550573954635	VEGFA/NRP1/NRP2	3
INFLAMMATORY_RESPONSE	6/32	773/17949	0.00217132878823736	0.00853022023950393	0.00337127364489486	PPARG/MMP9/HIF1A/APP/TGFB1/APOE	6
POSITIVE_REGULATION_OF_HYDROLASE_ACTIVITY	6/32	774/17949	0.00218553417144036	0.00857072224094258	0.00338728065598975	MAPT/VEGFA/PPARG/APP/FLT1/NRP1	6
NEGATIVE_REGULATION_OF_DNA_BIOSYNTHETIC_PROCESS	2/32	39/17949	0.00218971831913791	0.00857185107135835	0.00338772678705359	PPARG/PINX1	2
RESPONSE_TO_UV	3/32	146/17949	0.00219991757648424	0.00859648076068441	0.00339746081738054	MMP2/MMP9/BCL2	3
POSITIVE_REGULATION_OF_PROTEIN_KINASE_ACTIVITY	5/32	528/17949	0.00225572035667833	0.00879890919271687	0.00347746363310246	VEGFA/FLT1/TGFB1/GREM1/VEGFC	5
SEMAPHORIN_PLEXIN_SIGNALING_PATHWAY	2/32	40/17949	0.00230240739313546	0.00896512613256285	0.00354315511267795	NRP1/NRP2	2
UROGENITAL_SYSTEM_DEVELOPMENT	4/32	320/17949	0.0024045484850237	0.00934344180416302	0.00369267125848739	VEGFA/MMP9/BCL2/GREM1	4
REGULATION_OF_STEM_CELL_PROLIFERATION	2/32	41/17949	0.00241779232086853	0.00934344180416302	0.00369267125848739	TERT/VEGFC	2
POSITIVE_REGULATION_OF_ATP_METABOLIC_PROCESS	2/32	41/17949	0.00241779232086853	0.00934344180416302	0.00369267125848739	HIF1A/APP	2
CELLULAR_RESPONSE_TO_AMYLOID_BETA	2/32	41/17949	0.00241779232086853	0.00934344180416302	0.00369267125848739	APP/BACE1	2
POSITIVE_REGULATION_OF_PEPTIDE_SECRETION	3/32	151/17949	0.0024208008310786	0.00934344180416302	0.00369267125848739	HIF1A/TGFB1/VEGFC	3
ASTROCYTE_DEVELOPMENT	2/32	42/17949	0.00253586374321955	0.00967266464336951	0.00382278516527427	MAPT/APP	2
MITOCHONDRIAL_FISSION	2/32	42/17949	0.00253586374321955	0.00967266464336951	0.00382278516527427	MAPT/KDR	2
RESPONSE_TO_COPPER_ION	2/32	42/17949	0.00253586374321955	0.00967266464336951	0.00382278516527427	APP/BACE1	2
NEUROMUSCULAR_PROCESS_CONTROLLING_BALANCE	2/32	42/17949	0.00253586374321955	0.00967266464336951	0.00382278516527427	APP/NEFL	2
REGULATION_OF_EXTRINSIC_APOPTOTIC_SIGNALING_PATHWAY_IN_ABSENCE_OF_LIGAND	2/32	42/17949	0.00253586374321955	0.00967266464336951	0.00382278516527427	TERT/BCL2	2
MEMBRANE_PROTEIN_ECTODOMAIN_PROTEOLYSIS	2/32	42/17949	0.00253586374321955	0.00967266464336951	0.00382278516527427	BACE1/APOE	2
INTRACELLULAR_TRANSPORT	9/32	1730/17949	0.002536876136011	0.00967266464336951	0.00382278516527427	MAPT/BCL2/HIF1A/APP/TGFB1/SMG6/SMG5/NEFL/APOE	9
POSITIVE_REGULATION_OF_ESTABLISHMENT_OF_PROTEIN_LOCALIZATION	4/32	327/17949	0.00260024551875548	0.00988003478629027	0.0039047410208018	BCL2/HIF1A/TGFB1/VEGFC	4
RECEPTOR_MEDIATED_ENDOCYTOSIS	4/32	327/17949	0.00260024551875548	0.00988003478629027	0.0039047410208018	VEGFA/GREM1/NUMB/APOE	4
REGULATION_OF_AUTOPHAGY	4/32	328/17949	0.00262907140312764	0.00997233980496691	0.00394122137746539	MAPT/KDR/BCL2/HIF1A	4
RESPONSE_TO_NICOTINE	2/32	43/17949	0.00265661232407089	0.0100077861523218	0.00395523031665925	BCL2/HDAC2	2
REGULATION_OF_MUSCLE_ORGAN_DEVELOPMENT	2/32	43/17949	0.00265661232407089	0.0100077861523218	0.00395523031665925	BCL2/TGFB1	2
TRABECULA_MORPHOGENESIS	2/32	43/17949	0.00265661232407089	0.0100077861523218	0.00395523031665925	MMP2/GREM1	2
REGULATION_OF_PROTEIN_DEACETYLATION	2/32	43/17949	0.00265661232407089	0.0100077861523218	0.00395523031665925	MAPT/VEGFA	2
RESPONSE_TO_STEROID_HORMONE	4/32	330/17949	0.0026873835976681	0.0101063998544783	0.00399420396162636	BCL2/TGFB1/NEFL/EGLN2	4
PEPTIDYL_SERINE_MODIFICATION	4/32	333/17949	0.00277651573610213	0.0103486687826812	0.00408995235143286	VEGFA/BCL2/APP/TGFB1	4
INTRINSIC_APOPTOTIC_SIGNALING_PATHWAY_IN_RESPONSE_TO_OXIDATIVE_STRESS	2/32	44/17949	0.00278002875025663	0.0103486687826812	0.00408995235143286	BCL2/HIF1A	2
ENDODERMAL_CELL_DIFFERENTIATION	2/32	44/17949	0.00278002875025663	0.0103486687826812	0.00408995235143286	MMP2/MMP9	2
REGULATION_OF_NEURONAL_SYNAPTIC_PLASTICITY	2/32	44/17949	0.00278002875025663	0.0103486687826812	0.00408995235143286	APP/APOE	2
DIGESTIVE_TRACT_MORPHOGENESIS	2/32	44/17949	0.00278002875025663	0.0103486687826812	0.00408995235143286	BCL2/HIF1A	2
REGULATION_OF_MEMBRANE_DEPOLARIZATION	2/32	44/17949	0.00278002875025663	0.0103486687826812	0.00408995235143286	KDR/BCL2	2
NEGATIVE_REGULATION_OF_MULTICELLULAR_ORGANISMAL_PROCESS	7/32	1104/17949	0.00282896726952166	0.0105130540421413	0.00415491992287498	PPARG/BCL2/HIF1A/TGFB1/GREM1/NRP1/APOE	7
REGULATION_OF_INTRINSIC_APOPTOTIC_SIGNALING_PATHWAY	3/32	160/17949	0.00285211420260146	0.0105811994025687	0.00418185201268982	MMP9/BCL2/HIF1A	3
CELLULAR_RESPONSE_TO_ORGANIC_CYCLIC_COMPOUND	5/32	558/17949	0.00286625262609447	0.0106157504670166	0.00419550712237114	PPARG/APP/TGFB1/HDAC2/EGLN2	5
POSTSYNAPSE_ORGANIZATION	3/32	161/17949	0.00290276762059037	0.0106730480710508	0.00421815201276935	NEFL/APOE/NRP2	3
BIOMINERALIZATION	3/32	161/17949	0.00290276762059037	0.0106730480710508	0.00421815201276935	HIF1A/TGFB1/GREM1	3
NEURON_MATURATION	2/32	45/17949	0.00290610373151442	0.0106730480710508	0.00421815201276935	BCL2/APP	2
POSITIVE_REGULATION_OF_NUCLEOTIDE_METABOLIC_PROCESS	2/32	45/17949	0.00290610373151442	0.0106730480710508	0.00421815201276935	HIF1A/APP	2
REGULATION_OF_LONG_TERM_SYNAPTIC_POTENTIATION	2/32	45/17949	0.00290610373151442	0.0106730480710508	0.00421815201276935	APP/APOE	2
CELLULAR_COMPONENT_DISASSEMBLY	5/32	560/17949	0.00291083129210475	0.0106730480710508	0.00421815201276935	MMP2/MMP9/HIF1A/TGFB1/A2M	5
REGULATION_OF_TRANSMEMBRANE_TRANSPORT	5/32	565/17949	0.00302448763086964	0.0110540092731164	0.00436871371272447	TERT/MMP9/BCL2/APP/NEFL	5
LACTATION	2/32	46/17949	0.00303482800043741	0.0110540092731164	0.00436871371272447	VEGFA/HIF1A	2
AUTONOMIC_NERVOUS_SYSTEM_DEVELOPMENT	2/32	46/17949	0.00303482800043741	0.0110540092731164	0.00436871371272447	NRP1/NRP2	2
VASCULAR_ENDOTHELIAL_CELL_PROLIFERATION	2/32	46/17949	0.00303482800043741	0.0110540092731164	0.00436871371272447	PPARG/FLT1	2
NEGATIVE_REGULATION_OF_PROTEOLYSIS	4/32	344/17949	0.003120763952585	0.011337550761115	0.00448077365008659	VEGFA/MMP9/APP/A2M	4
REPRODUCTION	8/32	1442/17949	0.00312297989147076	0.011337550761115	0.00448077365008659	VEGFA/PPARG/MMP2/MMP9/BCL2/HIF1A/APP/HDAC2	8
NEGATIVE_REGULATION_OF_ORGANELLE_ORGANIZATION	4/32	345/17949	0.00315344276254248	0.0114003651183926	0.00450559884583364	MAPT/SMG6/PINX1/MAP4	4
VISUAL_BEHAVIOR	2/32	47/17949	0.00316619231242632	0.0114003651183926	0.00450559884583364	HIF1A/APP	2
MICROGLIAL_CELL_ACTIVATION	2/32	47/17949	0.00316619231242632	0.0114003651183926	0.00450559884583364	MAPT/APP	2
COLLAGEN_CATABOLIC_PROCESS	2/32	47/17949	0.00316619231242632	0.0114003651183926	0.00450559884583364	MMP2/MMP9	2
NEGATIVE_REGULATION_OF_EPITHELIAL_CELL_DIFFERENTIATION	2/32	47/17949	0.00316619231242632	0.0114003651183926	0.00450559884583364	VEGFA/MMP9	2
RESPONSE_TO_BMP	3/32	167/17949	0.00321838262400869	0.011569349301992	0.00457238398250977	PPARG/TGFB1/GREM1	3
REGULATION_OF_APOPTOTIC_SIGNALING_PATHWAY	4/32	348/17949	0.00325288787135935	0.0116743120994952	0.00461386688716892	TERT/MMP9/BCL2/HIF1A	4
ESTABLISHMENT_OF_PROTEIN_LOCALIZATION_TO_ORGANELLE	5/32	576/17949	0.0032858633161721	0.0117672810055291	0.00465060962228087	MAPT/TERT/BCL2/TGFB1/NUMB	5
REGULATION_OF_PEPTIDYL_THREONINE_PHOSPHORYLATION	2/32	48/17949	0.00330018744564156	0.0117672810055291	0.00465060962228087	APP/TGFB1	2
EPITHELIAL_CELL_DIFFERENTIATION_INVOLVED_IN_KIDNEY_DEVELOPMENT	2/32	48/17949	0.00330018744564156	0.0117672810055291	0.00465060962228087	MMP9/GREM1	2
REGULATION_OF_MORPHOGENESIS_OF_A_BRANCHING_STRUCTURE	2/32	48/17949	0.00330018744564156	0.0117672810055291	0.00465060962228087	VEGFA/GREM1	2
APOPTOTIC_SIGNALING_PATHWAY	5/32	580/17949	0.00338485563152394	0.0120496478792114	0.00476220533408069	TERT/MMP9/BCL2/HIF1A/TGFB1	5
REGULATION_OF_CELLULAR_CATABOLIC_PROCESS	6/32	848/17949	0.00344882025777755	0.0122575194945244	0.00484435937917567	MAPT/KDR/BCL2/HIF1A/APP/APOE	6
POSITIVE_REGULATION_OF_RECEPTOR_MEDIATED_ENDOCYTOSIS	2/32	50/17949	0.00357603340190466	0.012648349653039	0.00499882144182307	VEGFA/GREM1	2
NEGATIVE_REGULATION_OF_EPITHELIAL_CELL_APOPTOTIC_PROCESS	2/32	50/17949	0.00357603340190466	0.012648349653039	0.00499882144182307	TERT/KDR	2
RESPONSE_TO_NERVE_GROWTH_FACTOR	2/32	50/17949	0.00357603340190466	0.012648349653039	0.00499882144182307	MAPT/APP	2
BIOLOGICAL_ADHESION	8/32	1481/17949	0.00368462258333846	0.0130115083199753	0.00514234730732038	VEGFA/KDR/BCL2/APP/TGFB1/GREM1/NRP1/NRP2	8
POSITIVE_REGULATION_OF_EPITHELIAL_TO_MESENCHYMAL_TRANSITION	2/32	51/17949	0.00371786589464231	0.0130868879491409	0.0051721384909045	TGFB1/HDAC2	2
NEGATIVE_REGULATION_OF_BMP_SIGNALING_PATHWAY	2/32	51/17949	0.00371786589464231	0.0130868879491409	0.0051721384909045	PPARG/GREM1	2
REGULATION_OF_SYNAPTIC_PLASTICITY	3/32	176/17949	0.0037300999495004	0.0131089774583081	0.00518086860313995	MAPT/APP/APOE	3
REGULATION_OF_CATION_CHANNEL_ACTIVITY	3/32	177/17949	0.00378984470137148	0.0132977007065666	0.00525545492039426	MMP9/APP/NEFL	3
RESPONSE_TO_LIPID	6/32	865/17949	0.00380383083322384	0.0133255220272173	0.00526645033228778	PPARG/BCL2/TGFB1/HDAC2/NEFL/EGLN2	6
REGULATION_OF_INFLAMMATORY_RESPONSE	4/32	366/17949	0.00389508121696724	0.0136234955124451	0.00538421401592326	PPARG/MMP9/APP/APOE	4
OVARIAN_FOLLICLE_DEVELOPMENT	2/32	53/17949	0.00400930425289412	0.0139564388550112	0.00551579832260251	VEGFA/BCL2	2
ENDODERM_FORMATION	2/32	53/17949	0.00400930425289412	0.0139564388550112	0.00551579832260251	MMP2/MMP9	2
MUSCLE_FIBER_DEVELOPMENT	2/32	53/17949	0.00400930425289412	0.0139564388550112	0.00551579832260251	VEGFA/BCL2	2
REGULATION_OF_SUPRAMOLECULAR_FIBER_ORGANIZATION	4/32	370/17949	0.00404868985586554	0.014064964441763	0.00555868929612262	MAPT/APP/NRP1/APOE	4
REGULATION_OF_MITOTIC_CELL_CYCLE	5/32	605/17949	0.00405326702548989	0.014064964441763	0.00555868929612262	TERT/BCL2/APP/TGFB1/PINX1	5
MUSCLE_TISSUE_DEVELOPMENT	4/32	371/17949	0.00408772685923194	0.0141622032918272	0.00559711957849247	VEGFA/BCL2/TGFB1/GREM1	4
POSITIVE_REGULATION_OF_NUCLEOBASE_CONTAINING_COMPOUND_METABOLIC_PROCESS	9/32	1857/17949	0.00410989768691769	0.0141965936371008	0.00561071116949533	VEGFA/TERT/PPARG/HIF1A/APP/TGFB1/GREM1/HDAC2/APOE	9
MUSCLE_STRUCTURE_DEVELOPMENT	5/32	607/17949	0.00411055915765145	0.0141965936371008	0.00561071116949533	DNMT1/VEGFA/BCL2/TGFB1/GREM1	5
CARTILAGE_DEVELOPMENT	3/32	184/17949	0.00422451494487771	0.0145672929133714	0.00575721719925588	HIF1A/TGFB1/GREM1	3
REGULATION_OF_SECRETION	5/32	613/17949	0.00428594082829913	0.0147329215972783	0.00582267619107744	HIF1A/TGFB1/BACE1/VEGFC/APOE	5
CELL_SURFACE_RECEPTOR_SIGNALING_PATHWAY_INVOLVED_IN_CELL_CELL_SIGNALING	5/32	613/17949	0.00428594082829913	0.0147329215972783	0.00582267619107744	TERT/APP/TGFB1/GREM1/APOE	5
RELEASE_OF_CYTOCHROME_C_FROM_MITOCHONDRIA	2/32	55/17949	0.00431104649546652	0.0147961034165778	0.00584764661344174	MMP9/BCL2	2
PRODUCTION_OF_SMALL_RNA_INVOLVED_IN_GENE_SILENCING_BY_RNA	2/32	56/17949	0.00446575892770686	0.0153032237398054	0.00604806832970301	TERT/TGFB1	2
MONONUCLEAR_CELL_MIGRATION	3/32	189/17949	0.00455285242721142	0.0155774111039893	0.00615643137411252	APP/FLT1/GREM1	3
LYMPHOCYTE_HOMEOSTASIS	2/32	57/17949	0.00462302020095046	0.0157440316441037	0.00622228236269363	BCL2/HIF1A	2
REGULATION_OF_PHOSPHATIDYLINOSITOL_3_KINASE_ACTIVITY	2/32	57/17949	0.00462302020095046	0.0157440316441037	0.00622228236269363	FLT1/TGFB1	2
PLATELET_DERIVED_GROWTH_FACTOR_RECEPTOR_SIGNALING_PATHWAY	2/32	57/17949	0.00462302020095046	0.0157440316441037	0.00622228236269363	VEGFA/NRP1	2
REGENERATION	3/32	192/17949	0.00475709956636077	0.0161756090355389	0.00639284835567233	PPARG/BCL2/NEFL	3
NEURON_PROJECTION_REGENERATION	2/32	58/17949	0.0047828213183419	0.016212953621498	0.00640760750782646	BCL2/NEFL	2
CELL_DIFFERENTIATION_INVOLVED_IN_KIDNEY_DEVELOPMENT	2/32	58/17949	0.0047828213183419	0.016212953621498	0.00640760750782646	MMP9/GREM1	2
RESPONSE_TO_KETONE	3/32	193/17949	0.00482639917997476	0.0163355049168377	0.00645604165612818	PPARG/TGFB1/NEFL	3
REGULATION_OF_PROTEIN_LOCALIZATION_TO_MEMBRANE	3/32	194/17949	0.00489631007517936	0.0165466699929256	0.00653949732734765	BCL2/TGFB1/NUMB	3
PEPTIDYL_PROLINE_MODIFICATION	2/32	59/17949	0.00494515330526491	0.0166861001097896	0.00659460224434745	EGLN1/EGLN2	2
POSITIVE_REGULATION_OF_MACROAUTOPHAGY	2/32	60/17949	0.00511000720929553	0.0171372192994667	0.00677289145519593	KDR/HIF1A	2
POSITIVE_REGULATION_OF_CHEMOKINE_PRODUCTION	2/32	60/17949	0.00511000720929553	0.0171372192994667	0.00677289145519593	HIF1A/APP	2
REGULATION_OF_MULTICELLULAR_ORGANISM_GROWTH	2/32	60/17949	0.00511000720929553	0.0171372192994667	0.00677289145519593	BCL2/APP	2
REGULATION_OF_DENDRITIC_SPINE_DEVELOPMENT	2/32	60/17949	0.00511000720929553	0.0171372192994667	0.00677289145519593	HDAC2/APOE	2
RESPONSE_TO_CADMIUM_ION	2/32	61/17949	0.00527737410015543	0.0176447158363859	0.00697346185686831	TERT/MMP9	2
REGULATION_OF_MORPHOGENESIS_OF_AN_EPITHELIUM	2/32	61/17949	0.00527737410015543	0.0176447158363859	0.00697346185686831	VEGFA/GREM1	2
POSITIVE_REGULATION_OF_PEPTIDASE_ACTIVITY	3/32	200/17949	0.0053286998663929	0.0177892863521463	0.00703059833821666	MAPT/PPARG/APP	3
REGULATION_OF_LIPID_METABOLIC_PROCESS	4/32	401/17949	0.0053812291810887	0.0179102937948489	0.00707842233231828	PPARG/FLT1/TGFB1/APOE	4
PEPTIDE_SECRETION	4/32	401/17949	0.0053812291810887	0.0179102937948489	0.00707842233231828	HIF1A/TGFB1/VEGFC/APOE	4
NUCLEAR_EXPORT	3/32	201/17949	0.00540293321221532	0.0179553671705041	0.00709623602049587	TGFB1/SMG6/SMG5	3
VASCULAR_ENDOTHELIAL_GROWTH_FACTOR_PRODUCTION	2/32	62/17949	0.00544724506966529	0.0180481011344332	0.00713288590289082	HIF1A/TGFB1	2
CELLULAR_COMPONENT_MAINTENANCE	2/32	62/17949	0.00544724506966529	0.0180481011344332	0.00713288590289082	HDAC2/APOE	2
NEGATIVE_REGULATION_OF_IMMUNE_SYSTEM_PROCESS	4/32	403/17949	0.00547616030686332	0.0181166205640591	0.0071599658305803	PPARG/TGFB1/GREM1/A2M	4
ORGANELLE_LOCALIZATION	5/32	650/17949	0.00548862272784032	0.0181305855874605	0.00716548502164707	MAPT/HIF1A/PINX1/MAP4/NEFL	5
POSITIVE_REGULATION_OF_CELL_DEATH	5/32	652/17949	0.00555981576770955	0.0183382229219805	0.0072475464753856	MAPT/PPARG/MMP9/BCL2/BACE1	5
NEGATIVE_REGULATION_OF_REACTIVE_OXYGEN_SPECIES_METABOLIC_PROCESS	2/32	63/17949	0.00561961123169827	0.0184834944875728	0.00730496002236131	BCL2/HIF1A	2
REGULATION_OF_TRANS_SYNAPTIC_SIGNALING	4/32	406/17949	0.00562066264190282	0.0184834944875728	0.00730496002236131	MAPT/APP/BACE1/APOE	4
NEGATIVE_REGULATION_OF_PHOSPHORYLATION	4/32	407/17949	0.00566939460449593	0.018615922581927	0.00735729763285725	MAPT/TGFB1/GREM1/APOE	4
REPRODUCTIVE_SYSTEM_DEVELOPMENT	4/32	408/17949	0.0057184100760336	0.0187488854951921	0.00740984661197545	VEGFA/PPARG/BCL2/HIF1A	4
REGULATION_OF_CARBOHYDRATE_METABOLIC_PROCESS	3/32	206/17949	0.00578348248107627	0.0188020946735899	0.00743087569396423	HIF1A/APP/TGFB1	3
POSITIVE_REGULATION_OF_INTERLEUKIN_1_PRODUCTION	2/32	64/17949	0.00579446372213361	0.0188020946735899	0.00743087569396423	APP/HDAC2	2
NEGATIVE_REGULATION_OF_CHEMOTAXIS	2/32	64/17949	0.00579446372213361	0.0188020946735899	0.00743087569396423	GREM1/NRP1	2
CARDIAC_SEPTUM_MORPHOGENESIS	2/32	64/17949	0.00579446372213361	0.0188020946735899	0.00743087569396423	NRP1/NRP2	2
CELLULAR_RESPONSE_TO_RETINOIC_ACID	2/32	64/17949	0.00579446372213361	0.0188020946735899	0.00743087569396423	PPARG/HDAC2	2
STEM_CELL_PROLIFERATION	2/32	64/17949	0.00579446372213361	0.0188020946735899	0.00743087569396423	TERT/VEGFC	2
ENDOTHELIAL_CELL_APOPTOTIC_PROCESS	2/32	64/17949	0.00579446372213361	0.0188020946735899	0.00743087569396423	TERT/KDR	2
EMBRYONIC_ORGAN_DEVELOPMENT	4/32	412/17949	0.00591732197882555	0.0191724718017912	0.00757725440587536	VEGFA/KDR/HIF1A/TGFB1	4
CARDIAC_MUSCLE_TISSUE_DEVELOPMENT	3/32	208/17949	0.00594010771122465	0.0192075235926645	0.00759110741030664	VEGFA/TGFB1/GREM1	3
GLAND_DEVELOPMENT	4/32	413/17949	0.00596776617584791	0.0192075235926645	0.00759110741030664	VEGFA/BCL2/HIF1A/TGFB1	4
NEGATIVE_REGULATION_OF_INNATE_IMMUNE_RESPONSE	2/32	65/17949	0.00597179369881024	0.0192075235926645	0.00759110741030664	PPARG/A2M	2
REGULATION_OF_BEHAVIOR	2/32	65/17949	0.00597179369881024	0.0192075235926645	0.00759110741030664	HDAC2/APOE	2
PATHWAY_RESTRICTED_SMAD_PROTEIN_PHOSPHORYLATION	2/32	65/17949	0.00597179369881024	0.0192075235926645	0.00759110741030664	TGFB1/GREM1	2
CELL_CELL_JUNCTION_ORGANIZATION	3/32	209/17949	0.00601937003977874	0.0193322833394354	0.00764041437242757	VEGFA/TGFB1/NUMB	3
REGULATION_OF_DEPHOSPHORYLATION	3/32	210/17949	0.0060992673640149	0.0195603326542752	0.00773054295331641	TGFB1/SMG6/SMG5	3
ADHERENS_JUNCTION_ORGANIZATION	2/32	66/17949	0.00615159234148054	0.0196994223453525	0.0077855133288331	VEGFA/NUMB	2
MULTICELLULAR_ORGANISMAL_RESPONSE_TO_STRESS	2/32	67/17949	0.00633385085176415	0.0201074630214735	0.00794677725154885	BCL2/APOE	2
SIGNAL_TRANSDUCTION_IN_ABSENCE_OF_LIGAND	2/32	67/17949	0.00633385085176415	0.0201074630214735	0.00794677725154885	TERT/BCL2	2
AMYLOID_PRECURSOR_PROTEIN_CATABOLIC_PROCESS	2/32	67/17949	0.00633385085176415	0.0201074630214735	0.00794677725154885	BACE1/APOE	2
MONOCYTE_CHEMOTAXIS	2/32	67/17949	0.00633385085176415	0.0201074630214735	0.00794677725154885	FLT1/GREM1	2
AMYLOID_BETA_METABOLIC_PROCESS	2/32	67/17949	0.00633385085176415	0.0201074630214735	0.00794677725154885	BACE1/APOE	2
POSITIVE_REGULATION_OF_NIK_NF_KAPPAB_SIGNALING	2/32	67/17949	0.00633385085176415	0.0201074630214735	0.00794677725154885	APP/GREM1	2
REGULATION_OF_SYNAPSE_STRUCTURE_OR_ACTIVITY	3/32	214/17949	0.00642523392146067	0.020368176696273	0.00804981528761794	APP/APOE/NRP2	3
CELLULAR_RESPONSE_TO_INORGANIC_SUBSTANCE	3/32	215/17949	0.00650832659391657	0.0206018971318222	0.0081421851822417	MMP9/APP/BACE1	3
ASSOCIATIVE_LEARNING	2/32	68/17949	0.00651856045310192	0.0206046451103796	0.0081432712254419	HIF1A/APP	2
EXTRINSIC_APOPTOTIC_SIGNALING_PATHWAY	3/32	217/17949	0.00667644241211266	0.0210450317540111	0.00831731876976708	TERT/BCL2/TGFB1	3
NERVE_DEVELOPMENT	2/32	69/17949	0.00670571239070991	0.0210450317540111	0.00831731876976708	NRP1/NRP2	2
REGULATION_OF_LIPID_KINASE_ACTIVITY	2/32	69/17949	0.00670571239070991	0.0210450317540111	0.00831731876976708	FLT1/TGFB1	2
CARDIAC_VENTRICLE_MORPHOGENESIS	2/32	69/17949	0.00670571239070991	0.0210450317540111	0.00831731876976708	HIF1A/TGFB1	2
CELLULAR_RESPONSE_TO_ACID_CHEMICAL	2/32	69/17949	0.00670571239070991	0.0210450317540111	0.00831731876976708	VEGFA/MMP2	2
SMOOTH_MUSCLE_CELL_DIFFERENTIATION	2/32	70/17949	0.00689529793153345	0.021578457253732	0.00852813669453714	DNMT1/VEGFA	2
SUPEROXIDE_METABOLIC_PROCESS	2/32	70/17949	0.00689529793153345	0.021578457253732	0.00852813669453714	MAPT/TGFB1	2
REGULATION_OF_MEMBRANE_POTENTIAL	4/32	431/17949	0.00692571248936567	0.0216428515292677	0.00855358629816992	MAPT/KDR/BCL2/APP	4
OSTEOBLAST_DIFFERENTIATION	3/32	222/17949	0.00710805290934269	0.0221811580149701	0.00876633326333268	PPARG/GREM1/VEGFC	3
REGULATION_OF_DEFENSE_RESPONSE	5/32	692/17949	0.00712596590790338	0.0222055594863845	0.00877597709844668	PPARG/MMP9/APP/APOE/A2M	5
REGULATION_OF_SMALL_MOLECULE_METABOLIC_PROCESS	4/32	436/17949	0.00720893666444467	0.0224323347408462	0.00886560215116697	PPARG/HIF1A/APP/APOE	4
POSITIVE_REGULATION_OF_CYTOKINE_PRODUCTION	4/32	437/17949	0.00726649217095891	0.022531388182498	0.00890474958791549	HIF1A/APP/TGFB1/HDAC2	4
LONG_CHAIN_FATTY_ACID_TRANSPORT	2/32	72/17949	0.00728173499898004	0.022531388182498	0.00890474958791549	PPARG/APOE	2
ASTROCYTE_DIFFERENTIATION	2/32	72/17949	0.00728173499898004	0.022531388182498	0.00890474958791549	MAPT/APP	2
REGULATION_OF_ESTABLISHMENT_OF_PROTEIN_LOCALIZATION_TO_MITOCHONDRION	2/32	72/17949	0.00728173499898004	0.022531388182498	0.00890474958791549	MAPT/BCL2	2
CELLULAR_RESPONSE_TO_NITROGEN_COMPOUND	5/32	698/17949	0.00738516320351839	0.0228193245052534	0.00901854643126284	PPARG/MMP2/APP/BACE1/HDAC2	5
RESPONSE_TO_TEMPERATURE_STIMULUS	3/32	228/17949	0.00764751101124768	0.0235968081693477	0.00932581987936899	MAPT/PPARG/HDAC2	3
REGULATION_OF_PROTEIN_CONTAINING_COMPLEX_ASSEMBLY	4/32	445/17949	0.00773798110896921	0.0238425188231544	0.00942292849183041	MAPT/VEGFA/TGFB1/APOE	4
POSITIVE_REGULATION_OF_MAP_KINASE_ACTIVITY	3/32	230/17949	0.00783259015584024	0.0241002774025854	0.00952479862896436	VEGFA/FLT1/TGFB1	3
TELENCEPHALON_DEVELOPMENT	3/32	231/17949	0.00792612113562679	0.024354003489356	0.00962507506325746	HIF1A/NUMB/NEFL	3
NEGATIVE_REGULATION_OF_BIOSYNTHETIC_PROCESS	8/32	1686/17949	0.00806194784184907	0.024733723424842	0.00977514619565526	DNMT1/VEGFA/PPARG/TGFB1/GREM1/HDAC2/PINX1/APOE	8
ENDODERM_DEVELOPMENT	2/32	76/17949	0.00808343051930063	0.024733723424842	0.00977514619565526	MMP2/MMP9	2
POST_EMBRYONIC_DEVELOPMENT	2/32	76/17949	0.00808343051930063	0.024733723424842	0.00977514619565526	VEGFA/BCL2	2
HISTONE_DEACETYLATION	2/32	77/17949	0.00828980857276151	0.0252598045153398	0.00998306149745007	VEGFA/HDAC2	2
RESPONSE_TO_AXON_INJURY	2/32	77/17949	0.00828980857276151	0.0252598045153398	0.00998306149745007	BCL2/NEFL	2
REGULATION_OF_CELL_MIGRATION_INVOLVED_IN_SPROUTING_ANGIOGENESIS	2/32	77/17949	0.00828980857276151	0.0252598045153398	0.00998306149745007	VEGFA/KDR	2
NEGATIVE_REGULATION_OF_DEFENSE_RESPONSE	3/32	236/17949	0.00840373471009257	0.0255715302381793	0.0101062602759503	PPARG/APOE/A2M	3
POSITIVE_REGULATION_OF_CARBOHYDRATE_METABOLIC_PROCESS	2/32	78/17949	0.00849855114177447	0.0258243266739003	0.0102061692979147	HIF1A/APP	2
RESPONSE_TO_TOXIC_SUBSTANCE	3/32	239/17949	0.00869830880820373	0.0259666805780873	0.0102624297404307	BCL2/NEFL/APOE	3
LEUKOCYTE_HOMEOSTASIS	2/32	79/17949	0.00870964968679683	0.0259666805780873	0.0102624297404307	BCL2/HIF1A	2
COMMON_PARTNER_SMAD_PROTEIN_PHOSPHORYLATION	1/32	5/17949	0.00888340382925057	0.0259666805780873	0.0102624297404307	TGFB1	1
NEGATIVE_REGULATION_OF_EXTRACELLULAR_MATRIX_DISASSEMBLY	1/32	5/17949	0.00888340382925057	0.0259666805780873	0.0102624297404307	TGFB1	1
NEGATIVE_REGULATION_OF_SEQUESTERING_OF_TRIGLYCERIDE	1/32	5/17949	0.00888340382925057	0.0259666805780873	0.0102624297404307	PPARG	1
NEGATIVE_REGULATION_OF_MACROPHAGE_CYTOKINE_PRODUCTION	1/32	5/17949	0.00888340382925057	0.0259666805780873	0.0102624297404307	TGFB1	1
POSITIVE_REGULATION_OF_NEURON_MATURATION	1/32	5/17949	0.00888340382925057	0.0259666805780873	0.0102624297404307	BCL2	1
AXON_MIDLINE_CHOICE_POINT_RECOGNITION	1/32	5/17949	0.00888340382925057	0.0259666805780873	0.0102624297404307	APP	1
DNA_METHYLATION_ON_CYTOSINE	1/32	5/17949	0.00888340382925057	0.0259666805780873	0.0102624297404307	DNMT1	1
OSSIFICATION_INVOLVED_IN_BONE_REMODELING	1/32	5/17949	0.00888340382925057	0.0259666805780873	0.0102624297404307	TGFB1	1
REGULATION_OF_MELANOCYTE_DIFFERENTIATION	1/32	5/17949	0.00888340382925057	0.0259666805780873	0.0102624297404307	BCL2	1
POSITIVE_REGULATION_OF_ISOTYPE_SWITCHING_TO_IGA_ISOTYPES	1/32	5/17949	0.00888340382925057	0.0259666805780873	0.0102624297404307	TGFB1	1
COLLATERAL_SPROUTING_IN_ABSENCE_OF_INJURY	1/32	5/17949	0.00888340382925057	0.0259666805780873	0.0102624297404307	APP	1
AXONOGENESIS_INVOLVED_IN_INNERVATION	1/32	5/17949	0.00888340382925057	0.0259666805780873	0.0102624297404307	NRP1	1
FUNGIFORM_PAPILLA_DEVELOPMENT	1/32	5/17949	0.00888340382925057	0.0259666805780873	0.0102624297404307	HDAC2	1
HETEROCHROMATIN_ORGANIZATION_INVOLVED_IN_CHROMATIN_SILENCING	1/32	5/17949	0.00888340382925057	0.0259666805780873	0.0102624297404307	HDAC2	1
CELL_DIFFERENTIATION_INVOLVED_IN_PHENOTYPIC_SWITCHING	1/32	5/17949	0.00888340382925057	0.0259666805780873	0.0102624297404307	DNMT1	1
REGULATION_OF_BONE_MINERALIZATION_INVOLVED_IN_BONE_MATURATION	1/32	5/17949	0.00888340382925057	0.0259666805780873	0.0102624297404307	GREM1	1
POSITIVE_REGULATION_OF_TRANSCRIPTION_FROM_RNA_POLYMERASE_II_PROMOTER_INVOLVED_IN_HEART_DEVELOPMENT	1/32	5/17949	0.00888340382925057	0.0259666805780873	0.0102624297404307	GREM1	1
REGULATION_OF_LYMPHANGIOGENESIS	1/32	5/17949	0.00888340382925057	0.0259666805780873	0.0102624297404307	VEGFC	1
POSITIVE_REGULATION_OF_MESENCHYMAL_STEM_CELL_PROLIFERATION	1/32	5/17949	0.00888340382925057	0.0259666805780873	0.0102624297404307	VEGFC	1
NEGATIVE_REGULATION_OF_OXIDATIVE_STRESS_INDUCED_NEURON_INTRINSIC_APOPTOTIC_SIGNALING_PATHWAY	1/32	5/17949	0.00888340382925057	0.0259666805780873	0.0102624297404307	HIF1A	1
REGULATION_OF_ADHERENS_JUNCTION_ORGANIZATION	1/32	5/17949	0.00888340382925057	0.0259666805780873	0.0102624297404307	VEGFA	1
NEGATIVE_REGULATION_OF_TUBULIN_DEACETYLATION	1/32	5/17949	0.00888340382925057	0.0259666805780873	0.0102624297404307	MAPT	1
POSITIVE_REGULATION_OF_LOW_DENSITY_LIPOPROTEIN_RECEPTOR_ACTIVITY	1/32	5/17949	0.00888340382925057	0.0259666805780873	0.0102624297404307	PPARG	1
DORSAL_ROOT_GANGLION_DEVELOPMENT	1/32	5/17949	0.00888340382925057	0.0259666805780873	0.0102624297404307	NRP2	1
MITOTIC_CELL_CYCLE	6/32	1032/17949	0.00890709397560161	0.0259666805780873	0.0102624297404307	TERT/BCL2/APP/TGFB1/PINX1/MAP4	6
MYOBLAST_DIFFERENTIATION	2/32	80/17949	0.0089230956895609	0.0259666805780873	0.0102624297404307	TGFB1/GREM1	2
HETEROCHROMATIN_ORGANIZATION	2/32	80/17949	0.0089230956895609	0.0259666805780873	0.0102624297404307	DNMT1/HDAC2	2
RESPONSE_TO_LEUKEMIA_INHIBITORY_FACTOR	2/32	80/17949	0.0089230956895609	0.0259666805780873	0.0102624297404307	VEGFC/NRP2	2
NEGATIVE_REGULATION_OF_CYSTEINE_TYPE_ENDOPEPTIDASE_ACTIVITY	2/32	80/17949	0.0089230956895609	0.0259666805780873	0.0102624297404307	VEGFA/MMP9	2
POSITIVE_REGULATION_OF_REPRODUCTIVE_PROCESS	2/32	80/17949	0.0089230956895609	0.0259666805780873	0.0102624297404307	VEGFA/HDAC2	2
CONNECTIVE_TISSUE_DEVELOPMENT	3/32	242/17949	0.00899892201750671	0.0261527456255149	0.0103359654960169	HIF1A/TGFB1/GREM1	3
CENTRAL_NERVOUS_SYSTEM_NEURON_DEVELOPMENT	2/32	81/17949	0.00913888065302895	0.0264895091392144	0.0104690595928187	MAPT/NRP2	2
REGULATION_OF_NEUROTRANSMITTER_RECEPTOR_ACTIVITY	2/32	81/17949	0.00913888065302895	0.0264895091392144	0.0104690595928187	APP/NEFL	2
VASCULAR_PROCESS_IN_CIRCULATORY_SYSTEM	3/32	245/17949	0.00930560163167296	0.0269372678811586	0.0106460207032713	VEGFA/TGFB1/APOE	3
METANEPHROS_DEVELOPMENT	2/32	82/17949	0.00935699610134846	0.027050448650416	0.0106907514761931	BCL2/GREM1	2
LONG_TERM_SYNAPTIC_POTENTIATION	2/32	83/17949	0.00957743357980714	0.0276513830388133	0.010928249947397	APP/APOE	2
HOMEOSTASIS_OF_NUMBER_OF_CELLS	3/32	249/17949	0.00972398992046672	0.0280377166776236	0.011080934916611	VEGFA/BCL2/HIF1A	3
MUSCLE_CELL_APOPTOTIC_PROCESS	2/32	84/17949	0.00980018465478842	0.0281467444393401	0.011124024357366	DNMT1/PPARG	2
REGULATION_OF_RHO_PROTEIN_SIGNAL_TRANSDUCTION	2/32	84/17949	0.00980018465478842	0.0281467444393401	0.011124024357366	NRP1/APOE	2
SKIN_EPIDERMIS_DEVELOPMENT	2/32	84/17949	0.00980018465478842	0.0281467444393401	0.011124024357366	BCL2/HDAC2	2
REGULATION_OF_CELL_CYCLE_PHASE_TRANSITION	4/32	478/17949	0.00989680163737586	0.0283871754918213	0.0112190463905475	TERT/BCL2/APP/PINX1	4
CELL_FATE_COMMITMENT	3/32	251/17949	0.00993726480330517	0.0284291060692736	0.011235617996756	PPARG/BCL2/NRP1	3
REGULATION_OF_TRANSMEMBRANE_RECEPTOR_PROTEIN_SERINE_THREONINE_KINASE_SIGNALING_PATHWAY	3/32	251/17949	0.00993726480330517	0.0284291060692736	0.011235617996756	PPARG/TGFB1/GREM1	3
LIPID_STORAGE	2/32	85/17949	0.0100252409137267	0.0286435454677907	0.0113203677303326	PPARG/APOE	2
BODY_FLUID_SECRETION	2/32	86/17949	0.0102525939650631	0.0291693239933596	0.011528163453835	VEGFA/HIF1A	2
REGULATION_OF_TISSUE_REMODELING	2/32	86/17949	0.0102525939650631	0.0291693239933596	0.011528163453835	TGFB1/GREM1	2
EPHRIN_RECEPTOR_SIGNALING_PATHWAY	2/32	86/17949	0.0102525939650631	0.0291693239933596	0.011528163453835	MMP2/MMP9	2
POSITIVE_REGULATION_OF_PROTEIN_CONTAINING_COMPLEX_ASSEMBLY	3/32	254/17949	0.0102622985322093	0.0291693239933596	0.011528163453835	MAPT/VEGFA/TGFB1	3
MEMBRANE_DEPOLARIZATION	2/32	87/17949	0.0104822354382003	0.0294741547187321	0.0116486372237668	KDR/BCL2	2
REGULATION_OF_POSTSYNAPSE_ORGANIZATION	2/32	87/17949	0.0104822354382003	0.0294741547187321	0.0116486372237668	APOE/NRP2	2
ACTIVATION_OF_CYSTEINE_TYPE_ENDOPEPTIDASE_ACTIVITY_INVOLVED_IN_APOPTOTIC_PROCESS	2/32	87/17949	0.0104822354382003	0.0294741547187321	0.0116486372237668	MAPT/PPARG	2
VESTIBULOCOCHLEAR_NERVE_MORPHOGENESIS	1/32	6/17949	0.0106508877279055	0.0294741547187321	0.0116486372237668	NRP2	1
POST_EMBRYONIC_CAMERA_TYPE_EYE_DEVELOPMENT	1/32	6/17949	0.0106508877279055	0.0294741547187321	0.0116486372237668	VEGFA	1
REGULATION_OF_LOW_DENSITY_LIPOPROTEIN_PARTICLE_RECEPTOR_CATABOLIC_PROCESS	1/32	6/17949	0.0106508877279055	0.0294741547187321	0.0116486372237668	APOE	1
DIRECT_OSSIFICATION	1/32	6/17949	0.0106508877279055	0.0294741547187321	0.0116486372237668	MMP2	1
B_CELL_LINEAGE_COMMITMENT	1/32	6/17949	0.0106508877279055	0.0294741547187321	0.0116486372237668	BCL2	1
NEGATIVE_REGULATION_OF_MHC_CLASS_II_BIOSYNTHETIC_PROCESS	1/32	6/17949	0.0106508877279055	0.0294741547187321	0.0116486372237668	HDAC2	1
NEGATIVE_REGULATION_OF_CYCLIC_NUCLEOTIDE_PHOSPHODIESTERASE_ACTIVITY	1/32	6/17949	0.0106508877279055	0.0294741547187321	0.0116486372237668	EGLN1	1
URETERIC_BUD_FORMATION	1/32	6/17949	0.0106508877279055	0.0294741547187321	0.0116486372237668	GREM1	1
CHROMATIN_MAINTENANCE	1/32	6/17949	0.0106508877279055	0.0294741547187321	0.0116486372237668	HDAC2	1
NEGATIVE_REGULATION_OF_MONOCYTE_CHEMOTAXIS	1/32	6/17949	0.0106508877279055	0.0294741547187321	0.0116486372237668	GREM1	1
HYPOXIA_INDUCIBLE_FACTOR_1ALPHA_SIGNALING_PATHWAY	1/32	6/17949	0.0106508877279055	0.0294741547187321	0.0116486372237668	HIF1A	1
REGULATION_OF_LIPID_TRANSPORTER_ACTIVITY	1/32	6/17949	0.0106508877279055	0.0294741547187321	0.0116486372237668	PPARG	1
REGULATION_OF_PHENOTYPIC_SWITCHING	1/32	6/17949	0.0106508877279055	0.0294741547187321	0.0116486372237668	DNMT1	1
POSITIVE_REGULATION_OF_HISTONE_DEACETYLASE_ACTIVITY	1/32	6/17949	0.0106508877279055	0.0294741547187321	0.0116486372237668	VEGFA	1
RESPONSE_TO_SODIUM_ARSENITE	1/32	6/17949	0.0106508877279055	0.0294741547187321	0.0116486372237668	NEFL	1
NEGATIVE_REGULATION_OF_VASCULAR_ASSOCIATED_SMOOTH_MUSCLE_CELL_APOPTOTIC_PROCESS	1/32	6/17949	0.0106508877279055	0.0294741547187321	0.0116486372237668	DNMT1	1
LIPID_TRANSPORT_ACROSS_BLOOD_BRAIN_BARRIER	1/32	6/17949	0.0106508877279055	0.0294741547187321	0.0116486372237668	APOE	1
NEGATIVE_REGULATION_OF_CYSTEINE_TYPE_ENDOPEPTIDASE_ACTIVITY_INVOLVED_IN_APOPTOTIC_SIGNALING_PATHWAY	1/32	6/17949	0.0106508877279055	0.0294741547187321	0.0116486372237668	MMP9	1
PRIMARY_NEURAL_TUBE_FORMATION	2/32	88/17949	0.0107141569834592	0.0295748373445549	0.0116884285390442	HIF1A/TGFB1	2
CELLULAR_RESPONSE_TO_UV	2/32	88/17949	0.0107141569834592	0.0295748373445549	0.0116884285390442	MMP2/MMP9	2
DEPHOSPHORYLATION	4/32	491/17949	0.0108452788693358	0.0298992650533067	0.0118166473368571	BCL2/TGFB1/SMG6/SMG5	4
REGULATION_OF_PROTEIN_SERINE_THREONINE_KINASE_ACTIVITY	4/32	492/17949	0.0109206016672719	0.0300692411364183	0.0118838244874074	VEGFA/FLT1/TGFB1/APOE	4
CELL_DEATH_IN_RESPONSE_TO_OXIDATIVE_STRESS	2/32	89/17949	0.0109483502720337	0.0300703752789939	0.0118842727179182	BCL2/HIF1A	2
BONE_REMODELING	2/32	89/17949	0.0109483502720337	0.0300703752789939	0.0118842727179182	TGFB1/GREM1	2
POSITIVE_REGULATION_OF_PHOSPHATIDYLINOSITOL_3_KINASE_SIGNALING	2/32	90/17949	0.0111848069959471	0.030605193272492	0.0120956409775495	KDR/FLT1	2
REGULATION_OF_CARBOHYDRATE_CATABOLIC_PROCESS	2/32	90/17949	0.0111848069959471	0.030605193272492	0.0120956409775495	HIF1A/APP	2
POSITIVE_REGULATION_OF_TUMOR_NECROSIS_FACTOR_SUPERFAMILY_CYTOKINE_PRODUCTION	2/32	90/17949	0.0111848069959471	0.030605193272492	0.0120956409775495	APP/HDAC2	2
REGULATION_OF_BMP_SIGNALING_PATHWAY	2/32	91/17949	0.0114235188680077	0.0310859105161552	0.0122856277925092	PPARG/GREM1	2
PROTEIN_LOCALIZATION_TO_CHROMOSOME	2/32	91/17949	0.0114235188680077	0.0310859105161552	0.0122856277925092	TERT/PINX1	2
NEURON_PROJECTION_ORGANIZATION	2/32	91/17949	0.0114235188680077	0.0310859105161552	0.0122856277925092	APP/APOE	2
NEGATIVE_REGULATION_OF_CHROMOSOME_ORGANIZATION	2/32	91/17949	0.0114235188680077	0.0310859105161552	0.0122856277925092	SMG6/PINX1	2
DEFENSE_RESPONSE	8/32	1790/17949	0.0114311370943498	0.0310859105161552	0.0122856277925092	PPARG/MMP9/BCL2/HIF1A/APP/TGFB1/APOE/A2M	8
SMALL_GTPASE_MEDIATED_SIGNAL_TRANSDUCTION	4/32	501/17949	0.0116139015229025	0.0315439300622043	0.0124666441298473	DNMT1/NRP1/APOE/A2M	4
POSITIVE_REGULATION_OF_NEURON_DEATH	2/32	92/17949	0.0116644776217651	0.031642232759412	0.0125054948608968	MAPT/BACE1	2
OLIGODENDROCYTE_DIFFERENTIATION	2/32	93/17949	0.0119076750114656	0.0322621736763847	0.0127505050032028	PPARG/HDAC2	2
ION_HOMEOSTASIS	5/32	787/17949	0.0120487814632974	0.0324776450706617	0.0128356625973046	KDR/BCL2/HIF1A/APP/APOE	5
MULTI_ORGANISM_PROCESS	6/32	1102/17949	0.0120965806003504	0.0324776450706617	0.0128356625973046	VEGFA/MMP2/MMP9/BCL2/APP/HDAC2	6
AMYLOID_PRECURSOR_PROTEIN_METABOLIC_PROCESS	2/32	94/17949	0.0121531028120092	0.0324776450706617	0.0128356625973046	BACE1/APOE	2
REGULATION_OF_PROTEIN_TYROSINE_KINASE_ACTIVITY	2/32	94/17949	0.0121531028120092	0.0324776450706617	0.0128356625973046	APP/GREM1	2
REGULATION_OF_EPITHELIAL_CELL_APOPTOTIC_PROCESS	2/32	94/17949	0.0121531028120092	0.0324776450706617	0.0128356625973046	TERT/KDR	2
CHEMOKINE_PRODUCTION	2/32	95/17949	0.0124007528189052	0.0324776450706617	0.0128356625973046	HIF1A/APP	2
MAINTENANCE_OF_DNA_METHYLATION	1/32	7/17949	0.0124153179565575	0.0324776450706617	0.0128356625973046	DNMT1	1
AXON_CHOICE_POINT_RECOGNITION	1/32	7/17949	0.0124153179565575	0.0324776450706617	0.0128356625973046	APP	1
NEURAL_FOLD_FORMATION	1/32	7/17949	0.0124153179565575	0.0324776450706617	0.0128356625973046	HIF1A	1
HYPOTHALAMUS_CELL_DIFFERENTIATION	1/32	7/17949	0.0124153179565575	0.0324776450706617	0.0128356625973046	NRP2	1
COLUMNAR_CUBOIDAL_EPITHELIAL_CELL_MATURATION	1/32	7/17949	0.0124153179565575	0.0324776450706617	0.0128356625973046	HIF1A	1
REGULATION_OF_CELLULAR_PH_REDUCTION	1/32	7/17949	0.0124153179565575	0.0324776450706617	0.0128356625973046	BCL2	1
INTERMEDIATE_FILAMENT_BUNDLE_ASSEMBLY	1/32	7/17949	0.0124153179565575	0.0324776450706617	0.0128356625973046	NEFL	1
PH_ELEVATION	1/32	7/17949	0.0124153179565575	0.0324776450706617	0.0128356625973046	BCL2	1
POSITIVE_REGULATION_OF_HORMONE_BIOSYNTHETIC_PROCESS	1/32	7/17949	0.0124153179565575	0.0324776450706617	0.0128356625973046	HIF1A	1
BEHAVIORAL_RESPONSE_TO_ETHANOL	1/32	7/17949	0.0124153179565575	0.0324776450706617	0.0128356625973046	HDAC2	1
ISOTYPE_SWITCHING_TO_IGA_ISOTYPES	1/32	7/17949	0.0124153179565575	0.0324776450706617	0.0128356625973046	TGFB1	1
REGULATION_OF_PIGMENT_CELL_DIFFERENTIATION	1/32	7/17949	0.0124153179565575	0.0324776450706617	0.0128356625973046	BCL2	1
NEGATIVE_REGULATION_OF_RESPONSE_TO_INTERFERON_GAMMA	1/32	7/17949	0.0124153179565575	0.0324776450706617	0.0128356625973046	PPARG	1
NEGATIVE_REGULATION_OF_THYMOCYTE_APOPTOTIC_PROCESS	1/32	7/17949	0.0124153179565575	0.0324776450706617	0.0128356625973046	HIF1A	1
CELLULAR_RESPONSE_TO_HYPEROXIA	1/32	7/17949	0.0124153179565575	0.0324776450706617	0.0128356625973046	PPARG	1
PLUS_END_DIRECTED_ORGANELLE_TRANSPORT_ALONG_MICROTUBULE	1/32	7/17949	0.0124153179565575	0.0324776450706617	0.0128356625973046	MAPT	1
REGULATION_OF_SPONTANEOUS_SYNAPTIC_TRANSMISSION	1/32	7/17949	0.0124153179565575	0.0324776450706617	0.0128356625973046	APP	1
POSITIVE_REGULATION_OF_AMYLOID_BETA_CLEARANCE	1/32	7/17949	0.0124153179565575	0.0324776450706617	0.0128356625973046	APOE	1
POSITIVE_REGULATION_OF_TROPHOBLAST_CELL_MIGRATION	1/32	7/17949	0.0124153179565575	0.0324776450706617	0.0128356625973046	VEGFA	1
NEGATIVE_REGULATION_OF_MEMBRANE_DEPOLARIZATION	1/32	7/17949	0.0124153179565575	0.0324776450706617	0.0128356625973046	BCL2	1
REGULATION_OF_BLOOD_BRAIN_BARRIER_PERMEABILITY	1/32	7/17949	0.0124153179565575	0.0324776450706617	0.0128356625973046	VEGFA	1
HYALOID_VASCULAR_PLEXUS_REGRESSION	1/32	7/17949	0.0124153179565575	0.0324776450706617	0.0128356625973046	FLT1	1
POSITIVE_REGULATION_OF_RECEPTOR_CATABOLIC_PROCESS	1/32	7/17949	0.0124153179565575	0.0324776450706617	0.0128356625973046	APOE	1
NEURAL_TUBE_FORMATION	2/32	96/17949	0.0126506168482286	0.0330146584414032	0.0130478985036359	HIF1A/TGFB1	2
CARDIAC_SEPTUM_DEVELOPMENT	2/32	96/17949	0.0126506168482286	0.0330146584414032	0.0130478985036359	NRP1/NRP2	2
PROTEIN_LOCALIZATION_TO_NUCLEUS	3/32	275/17949	0.0127114302315819	0.0331340598453557	0.0130950877666334	TERT/TGFB1/PINX1	3
DEVELOPMENT_OF_PRIMARY_FEMALE_SEXUAL_CHARACTERISTICS	2/32	97/17949	0.0129026867365768	0.0335927938703774	0.0132763864770008	VEGFA/BCL2	2
LIMBIC_SYSTEM_DEVELOPMENT	2/32	98/17949	0.0131569543410257	0.0341739073792875	0.0135060514331538	NEFL/NRP2	2
DENDRITIC_SPINE_DEVELOPMENT	2/32	98/17949	0.0131569543410257	0.0341739073792875	0.0135060514331538	HDAC2/APOE	2
RESPONSE_TO_ALKALOID	2/32	99/17949	0.0134134115390865	0.0347989450306489	0.0137530758829263	PPARG/HDAC2	2
NEGATIVE_REGULATION_OF_INTRACELLULAR_SIGNAL_TRANSDUCTION	4/32	524/17949	0.0135138575083204	0.0350182408931743	0.0138397449654363	MMP9/BCL2/HIF1A/APOE	4
NEGATIVE_REGULATION_OF_RESPONSE_TO_BIOTIC_STIMULUS	2/32	100/17949	0.0136720502286623	0.0352492635513269	0.0139310486571273	PPARG/A2M	2
REGULATION_OF_PROTEIN_LOCALIZATION_TO_PLASMA_MEMBRANE	2/32	100/17949	0.0136720502286623	0.0352492635513269	0.0139310486571273	TGFB1/NUMB	2
POSITIVE_REGULATION_OF_CHROMATIN_ORGANIZATION	2/32	100/17949	0.0136720502286623	0.0352492635513269	0.0139310486571273	DNMT1/VEGFA	2
NEGATIVE_REGULATION_OF_PHOSPHORUS_METABOLIC_PROCESS	4/32	526/17949	0.013687935057262	0.0352492635513269	0.0139310486571273	MAPT/TGFB1/GREM1/APOE	4
PROTEIN_CONTAINING_COMPLEX_LOCALIZATION	3/32	283/17949	0.0137254019663727	0.0352492635513269	0.0139310486571273	SMG6/SMG5/NUMB	3
INTRINSIC_APOPTOTIC_SIGNALING_PATHWAY	3/32	283/17949	0.0137254019663727	0.0352492635513269	0.0139310486571273	MMP9/BCL2/HIF1A	3
POSITIVE_REGULATION_OF_REACTIVE_OXYGEN_SPECIES_METABOLIC_PROCESS	2/32	101/17949	0.0139328623280047	0.0352492635513269	0.0139310486571273	MAPT/TGFB1	2
PONS_DEVELOPMENT	1/32	8/17949	0.0141766996211098	0.0352492635513269	0.0139310486571273	BCL2	1
BLOOD_VESSEL_MATURATION	1/32	8/17949	0.0141766996211098	0.0352492635513269	0.0139310486571273	MMP2	1
TRANSFORMING_GROWTH_FACTOR_BETA2_PRODUCTION	1/32	8/17949	0.0141766996211098	0.0352492635513269	0.0139310486571273	HIF1A	1
OSTEOCLAST_PROLIFERATION	1/32	8/17949	0.0141766996211098	0.0352492635513269	0.0139310486571273	GREM1	1
NEURON_INTRINSIC_APOPTOTIC_SIGNALING_PATHWAY_IN_RESPONSE_TO_OXIDATIVE_STRESS	1/32	8/17949	0.0141766996211098	0.0352492635513269	0.0139310486571273	HIF1A	1
POSITIVE_REGULATION_OF_DEVELOPMENTAL_PIGMENTATION	1/32	8/17949	0.0141766996211098	0.0352492635513269	0.0139310486571273	BCL2	1
DETERMINATION_OF_DORSAL_VENTRAL_ASYMMETRY	1/32	8/17949	0.0141766996211098	0.0352492635513269	0.0139310486571273	GREM1	1
INTRACELLULAR_DISTRIBUTION_OF_MITOCHONDRIA	1/32	8/17949	0.0141766996211098	0.0352492635513269	0.0139310486571273	MAPT	1
POSITIVE_REGULATION_OF_SKELETAL_MUSCLE_FIBER_DEVELOPMENT	1/32	8/17949	0.0141766996211098	0.0352492635513269	0.0139310486571273	BCL2	1
VENOUS_BLOOD_VESSEL_MORPHOGENESIS	1/32	8/17949	0.0141766996211098	0.0352492635513269	0.0139310486571273	VEGFA	1
NEUROFILAMENT_CYTOSKELETON_ORGANIZATION	1/32	8/17949	0.0141766996211098	0.0352492635513269	0.0139310486571273	NEFL	1
PRIMITIVE_HEMOPOIESIS	1/32	8/17949	0.0141766996211098	0.0352492635513269	0.0139310486571273	VEGFA	1
TRANSDIFFERENTIATION	1/32	8/17949	0.0141766996211098	0.0352492635513269	0.0139310486571273	TERT	1
ENDOTHELIAL_CELL_FATE_COMMITMENT	1/32	8/17949	0.0141766996211098	0.0352492635513269	0.0139310486571273	NRP1	1
CORONARY_ARTERY_MORPHOGENESIS	1/32	8/17949	0.0141766996211098	0.0352492635513269	0.0139310486571273	VEGFA	1
TRIGLYCERIDE_RICH_LIPOPROTEIN_PARTICLE_CLEARANCE	1/32	8/17949	0.0141766996211098	0.0352492635513269	0.0139310486571273	APOE	1
MESONEPHRIC_TUBULE_FORMATION	1/32	8/17949	0.0141766996211098	0.0352492635513269	0.0139310486571273	GREM1	1
REGULATION_OF_TUBULIN_DEACETYLATION	1/32	8/17949	0.0141766996211098	0.0352492635513269	0.0139310486571273	MAPT	1
POSITIVE_REGULATION_OF_DEACETYLASE_ACTIVITY	1/32	8/17949	0.0141766996211098	0.0352492635513269	0.0139310486571273	VEGFA	1
NEGATIVE_REGULATION_OF_CHOLESTEROL_METABOLIC_PROCESS	1/32	8/17949	0.0141766996211098	0.0352492635513269	0.0139310486571273	APOE	1
MESENCHYMAL_STEM_CELL_PROLIFERATION	1/32	8/17949	0.0141766996211098	0.0352492635513269	0.0139310486571273	VEGFC	1
DENDRITE_ARBORIZATION	1/32	8/17949	0.0141766996211098	0.0352492635513269	0.0139310486571273	NRP1	1
REGULATION_OF_HYALURONAN_BIOSYNTHETIC_PROCESS	1/32	8/17949	0.0141766996211098	0.0352492635513269	0.0139310486571273	TGFB1	1
REGULATION_OF_TRANSCRIPTION_FROM_RNA_POLYMERASE_II_PROMOTER_INVOLVED_IN_HEART_DEVELOPMENT	1/32	8/17949	0.0141766996211098	0.0352492635513269	0.0139310486571273	GREM1	1
REGULATION_OF_AEROBIC_RESPIRATION	1/32	8/17949	0.0141766996211098	0.0352492635513269	0.0139310486571273	HIF1A	1
NEGATIVE_REGULATION_OF_ESTABLISHMENT_OF_PROTEIN_LOCALIZATION_TO_MITOCHONDRION	1/32	8/17949	0.0141766996211098	0.0352492635513269	0.0139310486571273	MAPT	1
NEGATIVE_REGULATION_OF_TELOMERE_CAPPING	1/32	8/17949	0.0141766996211098	0.0352492635513269	0.0139310486571273	SMG6	1
CHONDROCYTE_DIFFERENTIATION	2/32	102/17949	0.0141958397756707	0.0352492635513269	0.0139310486571273	TGFB1/GREM1	2
MACROPHAGE_ACTIVATION	2/32	102/17949	0.0141958397756707	0.0352492635513269	0.0139310486571273	MAPT/APP	2
POSITIVE_REGULATION_OF_MYELOID_CELL_DIFFERENTIATION	2/32	102/17949	0.0141958397756707	0.0352492635513269	0.0139310486571273	HIF1A/TGFB1	2
RESPONSE_TO_RETINOIC_ACID	2/32	103/17949	0.0144609745304798	0.0357864386581052	0.0141433484840167	PPARG/HDAC2	2
STRIATED_MUSCLE_CELL_DEVELOPMENT	2/32	103/17949	0.0144609745304798	0.0357864386581052	0.0141433484840167	VEGFA/BCL2	2
NEGATIVE_REGULATION_OF_EXTRINSIC_APOPTOTIC_SIGNALING_PATHWAY	2/32	103/17949	0.0144609745304798	0.0357864386581052	0.0141433484840167	TERT/BCL2	2
PROCESS_UTILIZING_AUTOPHAGIC_MECHANISM	4/32	536/17949	0.0145799640342188	0.0360403605340239	0.0142437022971788	MAPT/KDR/BCL2/HIF1A	4
REGULATION_OF_NIK_NF_KAPPAB_SIGNALING	2/32	106/17949	0.015269242528989	0.0377018334049111	0.0149003418145725	APP/GREM1	2
REGULATION_OF_PROTEIN_STABILITY	3/32	295/17949	0.0153311656101188	0.0377699488715133	0.0149272620898899	TERT/BCL2/PINX1	3
POSITIVE_REGULATION_OF_SECRETION	3/32	295/17949	0.0153311656101188	0.0377699488715133	0.0149272620898899	HIF1A/TGFB1/VEGFC	3
MEMORY	2/32	107/17949	0.0155429265043044	0.0381469893386967	0.0150762742553892	MAPT/APOE	2
CEREBRAL_CORTEX_DEVELOPMENT	2/32	107/17949	0.0155429265043044	0.0381469893386967	0.0150762742553892	HIF1A/NEFL	2
POSITIVE_REGULATION_OF_CELL_CYCLE_PHASE_TRANSITION	2/32	107/17949	0.0155429265043044	0.0381469893386967	0.0150762742553892	TERT/APP	2
RESPONSE_TO_CATECHOLAMINE	2/32	108/17949	0.0158187278832903	0.0381469893386967	0.0150762742553892	APP/HDAC2	2
REGULATION_OF_NITRIC_OXIDE_MEDIATED_SIGNAL_TRANSDUCTION	1/32	9/17949	0.0159350378192101	0.0381469893386967	0.0150762742553892	VEGFA	1
POSITIVE_REGULATION_OF_CHOLESTEROL_ESTERIFICATION	1/32	9/17949	0.0159350378192101	0.0381469893386967	0.0150762742553892	APOE	1
PERIPHERAL_NERVOUS_SYSTEM_AXON_REGENERATION	1/32	9/17949	0.0159350378192101	0.0381469893386967	0.0150762742553892	NEFL	1
VESTIBULOCOCHLEAR_NERVE_DEVELOPMENT	1/32	9/17949	0.0159350378192101	0.0381469893386967	0.0150762742553892	NRP2	1
CRANIAL_NERVE_STRUCTURAL_ORGANIZATION	1/32	9/17949	0.0159350378192101	0.0381469893386967	0.0150762742553892	NRP2	1
CHYLOMICRON_REMODELING	1/32	9/17949	0.0159350378192101	0.0381469893386967	0.0150762742553892	APOE	1
TONGUE_MORPHOGENESIS	1/32	9/17949	0.0159350378192101	0.0381469893386967	0.0150762742553892	HDAC2	1
NEGATIVE_REGULATION_OF_COMPLEMENT_ACTIVATION	1/32	9/17949	0.0159350378192101	0.0381469893386967	0.0150762742553892	A2M	1
CARDIAC_MUSCLE_FIBER_DEVELOPMENT	1/32	9/17949	0.0159350378192101	0.0381469893386967	0.0150762742553892	VEGFA	1
SYNAPTIC_GROWTH_AT_NEUROMUSCULAR_JUNCTION	1/32	9/17949	0.0159350378192101	0.0381469893386967	0.0150762742553892	APP	1
ELASTIN_METABOLIC_PROCESS	1/32	9/17949	0.0159350378192101	0.0381469893386967	0.0150762742553892	HIF1A	1
POSITIVE_REGULATION_OF_MITOCHONDRIAL_DEPOLARIZATION	1/32	9/17949	0.0159350378192101	0.0381469893386967	0.0150762742553892	KDR	1
MALE_MATING_BEHAVIOR	1/32	9/17949	0.0159350378192101	0.0381469893386967	0.0150762742553892	HDAC2	1
IRIS_MORPHOGENESIS	1/32	9/17949	0.0159350378192101	0.0381469893386967	0.0150762742553892	HIF1A	1
POSITIVE_REGULATION_OF_PROTEIN_KINASE_C_SIGNALING	1/32	9/17949	0.0159350378192101	0.0381469893386967	0.0150762742553892	VEGFA	1
MODULATION_OF_AGE_RELATED_BEHAVIORAL_DECLINE	1/32	9/17949	0.0159350378192101	0.0381469893386967	0.0150762742553892	APP	1
AMPA_GLUTAMATE_RECEPTOR_CLUSTERING	1/32	9/17949	0.0159350378192101	0.0381469893386967	0.0150762742553892	APOE	1
REGULATION_OF_FEAR_RESPONSE	1/32	9/17949	0.0159350378192101	0.0381469893386967	0.0150762742553892	APOE	1
POSITIVE_REGULATION_OF_CELL_MATURATION	1/32	9/17949	0.0159350378192101	0.0381469893386967	0.0150762742553892	BCL2	1
POSITIVE_REGULATION_OF_AUTOPHAGY_OF_MITOCHONDRION	1/32	9/17949	0.0159350378192101	0.0381469893386967	0.0150762742553892	HIF1A	1
NEGATIVE_REGULATION_OF_MESENCHYMAL_CELL_APOPTOTIC_PROCESS	1/32	9/17949	0.0159350378192101	0.0381469893386967	0.0150762742553892	HIF1A	1
SUBSTRATE_DEPENDENT_CELL_MIGRATION_CELL_EXTENSION	1/32	9/17949	0.0159350378192101	0.0381469893386967	0.0150762742553892	NRP1	1
MICROTUBULE_BASED_PROCESS	5/32	845/17949	0.0159950259550036	0.0382489751097912	0.0151165805936304	MAPT/HIF1A/APP/MAP4/NEFL	5
ORGANIC_HYDROXY_COMPOUND_METABOLIC_PROCESS	4/32	555/17949	0.0163756010039623	0.0390766080460442	0.0154436738019294	BCL2/HIF1A/APP/APOE	4
NEGATIVE_REGULATION_OF_CELLULAR_RESPONSE_TO_GROWTH_FACTOR_STIMULUS	2/32	110/17949	0.0163766511902058	0.0390766080460442	0.0154436738019294	PPARG/GREM1	2
CELLULAR_RESPONSE_TO_LIPID	4/32	556/17949	0.0164738142429099	0.0392658627674992	0.0155184701655284	PPARG/TGFB1/HDAC2/EGLN2	4
AGING	3/32	304/17949	0.0166027474566486	0.0395303510872587	0.0156229999990793	TERT/BCL2/APP	3
GLAND_MORPHOGENESIS	2/32	111/17949	0.0166587573369657	0.0395353464307709	0.015624974235319	BCL2/TGFB1	2
FEMALE_SEX_DIFFERENTIATION	2/32	111/17949	0.0166587573369657	0.0395353464307709	0.015624974235319	VEGFA/BCL2	2
REGULATION_OF_MONONUCLEAR_CELL_MIGRATION	2/32	111/17949	0.0166587573369657	0.0395353464307709	0.015624974235319	APP/GREM1	2
REGULATION_OF_CELL_MORPHOGENESIS	3/32	305/17949	0.0167476095630195	0.039703384739917	0.0156913855479289	VEGFA/KDR/NRP1	3
GLIAL_CELL_DEVELOPMENT	2/32	112/17949	0.0169429493249722	0.0400800951773536	0.0158402672806192	MAPT/APP	2
EMBRYONIC_APPENDAGE_MORPHOGENESIS	2/32	112/17949	0.0169429493249722	0.0400800951773536	0.0158402672806192	GREM1/HDAC2	2
MRNA_EXPORT_FROM_NUCLEUS	2/32	113/17949	0.0172292193133142	0.0407135150260917	0.0160906045031348	SMG6/SMG5	2
CARDIAC_VENTRICLE_DEVELOPMENT	2/32	114/17949	0.0175175594808743	0.0407526102707754	0.0161060555424213	HIF1A/TGFB1	2
POSITIVE_REGULATION_OF_PROTEIN_SERINE_THREONINE_KINASE_ACTIVITY	3/32	311/17949	0.0176318418496878	0.0407526102707754	0.0161060555424213	VEGFA/FLT1/TGFB1	3
NEGATIVE_REGULATION_OF_CHOLESTEROL_STORAGE	1/32	10/17949	0.0176903376402684	0.0407526102707754	0.0161060555424213	PPARG	1
REGULATION_OF_NEURON_MATURATION	1/32	10/17949	0.0176903376402684	0.0407526102707754	0.0161060555424213	BCL2	1
FACIAL_NERVE_MORPHOGENESIS	1/32	10/17949	0.0176903376402684	0.0407526102707754	0.0161060555424213	NRP2	1
REGULATION_OF_CELL_PROJECTION_SIZE	1/32	10/17949	0.0176903376402684	0.0407526102707754	0.0161060555424213	NEFL	1
NEGATIVE_REGULATION_OF_MYELOID_CELL_APOPTOTIC_PROCESS	1/32	10/17949	0.0176903376402684	0.0407526102707754	0.0161060555424213	BCL2	1
VERY_LOW_DENSITY_LIPOPROTEIN_PARTICLE_CLEARANCE	1/32	10/17949	0.0176903376402684	0.0407526102707754	0.0161060555424213	APOE	1
SEQUESTERING_OF_EXTRACELLULAR_LIGAND_FROM_RECEPTOR	1/32	10/17949	0.0176903376402684	0.0407526102707754	0.0161060555424213	GREM1	1
REGULATION_OF_CYCLIC_NUCLEOTIDE_PHOSPHODIESTERASE_ACTIVITY	1/32	10/17949	0.0176903376402684	0.0407526102707754	0.0161060555424213	EGLN1	1
NEGATIVE_REGULATION_OF_HISTONE_H3_K9_METHYLATION	1/32	10/17949	0.0176903376402684	0.0407526102707754	0.0161060555424213	DNMT1	1
CARDIAC_VASCULAR_SMOOTH_MUSCLE_CELL_DIFFERENTIATION	1/32	10/17949	0.0176903376402684	0.0407526102707754	0.0161060555424213	VEGFA	1
REGULATION_OF_CHEMOKINE_MEDIATED_SIGNALING_PATHWAY	1/32	10/17949	0.0176903376402684	0.0407526102707754	0.0161060555424213	HIF1A	1
NEGATIVE_REGULATION_OF_TRIGLYCERIDE_METABOLIC_PROCESS	1/32	10/17949	0.0176903376402684	0.0407526102707754	0.0161060555424213	APOE	1
VASCULAR_ASSOCIATED_SMOOTH_MUSCLE_CELL_DEVELOPMENT	1/32	10/17949	0.0176903376402684	0.0407526102707754	0.0161060555424213	VEGFA	1
REGULATION_OF_POSTSYNAPTIC_NEUROTRANSMITTER_RECEPTOR_INTERNALIZATION	1/32	10/17949	0.0176903376402684	0.0407526102707754	0.0161060555424213	NUMB	1
POSITIVE_REGULATION_OF_EXTRACELLULAR_MATRIX_ASSEMBLY	1/32	10/17949	0.0176903376402684	0.0407526102707754	0.0161060555424213	TGFB1	1
REGULATION_OF_HISTONE_DEACETYLASE_ACTIVITY	1/32	10/17949	0.0176903376402684	0.0407526102707754	0.0161060555424213	VEGFA	1
PROTEIN_LOCALIZATION_TO_EARLY_ENDOSOME	1/32	10/17949	0.0176903376402684	0.0407526102707754	0.0161060555424213	NRP1	1
POSITIVE_REGULATION_OF_VASCULAR_ASSOCIATED_SMOOTH_MUSCLE_CELL_APOPTOTIC_PROCESS	1/32	10/17949	0.0176903376402684	0.0407526102707754	0.0161060555424213	PPARG	1
CELLULAR_RESPONSE_TO_BRAIN_DERIVED_NEUROTROPHIC_FACTOR_STIMULUS	1/32	10/17949	0.0176903376402684	0.0407526102707754	0.0161060555424213	MAPT	1
NEURON_PROJECTION_MAINTENANCE	1/32	10/17949	0.0176903376402684	0.0407526102707754	0.0161060555424213	APP	1
NEGATIVE_REGULATION_OF_CELL_CELL_ADHESION_MEDIATED_BY_CADHERIN	1/32	10/17949	0.0176903376402684	0.0407526102707754	0.0161060555424213	VEGFA	1
REGULATION_OF_PROTEIN_NEDDYLATION	1/32	10/17949	0.0176903376402684	0.0407526102707754	0.0161060555424213	HIF1A	1
CELL_AGING	2/32	115/17949	0.017807962026286	0.0408951111250827	0.0161623740618748	TERT/BCL2	2
FORMATION_OF_PRIMARY_GERM_LAYER	2/32	115/17949	0.017807962026286	0.0408951111250827	0.0161623740618748	MMP2/MMP9	2
CAMERA_TYPE_EYE_MORPHOGENESIS	2/32	115/17949	0.017807962026286	0.0408951111250827	0.0161623740618748	VEGFA/HIF1A	2
REGULATION_OF_INNATE_IMMUNE_RESPONSE	3/32	313/17949	0.017932331383818	0.0410949260879162	0.0162413439945544	PPARG/APOE/A2M	3
ATP_METABOLIC_PROCESS	3/32	313/17949	0.017932331383818	0.0410949260879162	0.0162413439945544	HIF1A/APP/TGFB1	3
EPITHELIAL_CELL_APOPTOTIC_PROCESS	2/32	116/17949	0.0181004191678925	0.0414369637558414	0.0163765225178588	TERT/KDR	2
ADULT_BEHAVIOR	2/32	117/17949	0.018394923143704	0.0420673918047286	0.0166256773352659	APP/HDAC2	2
RESPONSE_TO_HORMONE	5/32	876/17949	0.018426254837573	0.0420952862332925	0.0166367016405261	PPARG/BCL2/TGFB1/NEFL/EGLN2	5
APOPTOTIC_MITOCHONDRIAL_CHANGES	2/32	118/17949	0.0186914662113562	0.0425245353309035	0.016806347456137	MMP9/BCL2	2
POSITIVE_REGULATION_OF_MITOTIC_CELL_CYCLE	2/32	118/17949	0.0186914662113562	0.0425245353309035	0.016806347456137	TERT/APP	2
CELLULAR_TRANSITION_METAL_ION_HOMEOSTASIS	2/32	118/17949	0.0186914662113562	0.0425245353309035	0.016806347456137	HIF1A/APP	2
POSITIVE_REGULATION_OF_STRESS_ACTIVATED_PROTEIN_KINASE_SIGNALING_CASCADE	2/32	118/17949	0.0186914662113562	0.0425245353309035	0.016806347456137	VEGFA/APP	2
NEGATIVE_REGULATION_OF_ION_TRANSPORT	3/32	319/17949	0.0188510721057072	0.0426033159004219	0.0168374827434203	MMP9/BCL2/APOE	3
REGULATION_OF_SMALL_GTPASE_MEDIATED_SIGNAL_TRANSDUCTION	3/32	319/17949	0.0188510721057072	0.0426033159004219	0.0168374827434203	NRP1/APOE/A2M	3
RESPONSE_TO_ACID_CHEMICAL	2/32	119/17949	0.0189900406480684	0.0426033159004219	0.0168374827434203	VEGFA/MMP2	2
REGULATION_OF_ATP_METABOLIC_PROCESS	2/32	119/17949	0.0189900406480684	0.0426033159004219	0.0168374827434203	HIF1A/APP	2
NEGATIVE_REGULATION_OF_MITOTIC_CELL_CYCLE	3/32	321/17949	0.0191630840255897	0.0426033159004219	0.0168374827434203	BCL2/TGFB1/PINX1	3
POSITIVE_REGULATION_OF_AUTOPHAGY	2/32	120/17949	0.0192906387506016	0.0426033159004219	0.0168374827434203	KDR/HIF1A	2
NUCLEAR_TRANSCRIBED_MRNA_CATABOLIC_PROCESS_NONSENSE_MEDIATED_DECAY	2/32	120/17949	0.0192906387506016	0.0426033159004219	0.0168374827434203	SMG6/SMG5	2
CELLULAR_RESPONSE_TO_HEAT	2/32	120/17949	0.0192906387506016	0.0426033159004219	0.0168374827434203	MAPT/HDAC2	2
PROGRAMMED_CELL_DEATH_INVOLVED_IN_CELL_DEVELOPMENT	1/32	11/17949	0.0194426041654653	0.0426033159004219	0.0168374827434203	BCL2	1
LATERAL_VENTRICLE_DEVELOPMENT	1/32	11/17949	0.0194426041654653	0.0426033159004219	0.0168374827434203	NUMB	1
PRODUCTION_OF_SIRNA_INVOLVED_IN_RNA_INTERFERENCE	1/32	11/17949	0.0194426041654653	0.0426033159004219	0.0168374827434203	TERT	1
SUCKLING_BEHAVIOR	1/32	11/17949	0.0194426041654653	0.0426033159004219	0.0168374827434203	APP	1
RESPONSE_TO_VITAMIN_E	1/32	11/17949	0.0194426041654653	0.0426033159004219	0.0168374827434203	PPARG	1
CHYLOMICRON_ASSEMBLY	1/32	11/17949	0.0194426041654653	0.0426033159004219	0.0168374827434203	APOE	1
BONE_MINERALIZATION_INVOLVED_IN_BONE_MATURATION	1/32	11/17949	0.0194426041654653	0.0426033159004219	0.0168374827434203	GREM1	1
HEMOGLOBIN_BIOSYNTHETIC_PROCESS	1/32	11/17949	0.0194426041654653	0.0426033159004219	0.0168374827434203	HIF1A	1
SURFACTANT_HOMEOSTASIS	1/32	11/17949	0.0194426041654653	0.0426033159004219	0.0168374827434203	VEGFA	1
REGULATION_OF_TRANSCRIPTION_FROM_RNA_POLYMERASE_II_PROMOTER_IN_RESPONSE_TO_OXIDATIVE_STRESS	1/32	11/17949	0.0194426041654653	0.0426033159004219	0.0168374827434203	HIF1A	1
NEGATIVE_REGULATION_OF_ENDOTHELIAL_CELL_DIFFERENTIATION	1/32	11/17949	0.0194426041654653	0.0426033159004219	0.0168374827434203	VEGFA	1
NEGATIVE_REGULATION_OF_MUSCLE_ORGAN_DEVELOPMENT	1/32	11/17949	0.0194426041654653	0.0426033159004219	0.0168374827434203	TGFB1	1
REGULATION_OF_SKELETAL_MUSCLE_FIBER_DEVELOPMENT	1/32	11/17949	0.0194426041654653	0.0426033159004219	0.0168374827434203	BCL2	1
REGULATION_OF_BLOOD_VESSEL_REMODELING	1/32	11/17949	0.0194426041654653	0.0426033159004219	0.0168374827434203	TGFB1	1
CARDIAC_MUSCLE_CELL_MYOBLAST_DIFFERENTIATION	1/32	11/17949	0.0194426041654653	0.0426033159004219	0.0168374827434203	GREM1	1
ECTODERMAL_PLACODE_FORMATION	1/32	11/17949	0.0194426041654653	0.0426033159004219	0.0168374827434203	HDAC2	1
BLOOD_VESSEL_ENDOTHELIAL_CELL_DIFFERENTIATION	1/32	11/17949	0.0194426041654653	0.0426033159004219	0.0168374827434203	NRP1	1
EYELID_DEVELOPMENT_IN_CAMERA_TYPE_EYE	1/32	11/17949	0.0194426041654653	0.0426033159004219	0.0168374827434203	HDAC2	1
RETINA_VASCULATURE_MORPHOGENESIS_IN_CAMERA_TYPE_EYE	1/32	11/17949	0.0194426041654653	0.0426033159004219	0.0168374827434203	NRP1	1
REGULATION_OF_THYMOCYTE_APOPTOTIC_PROCESS	1/32	11/17949	0.0194426041654653	0.0426033159004219	0.0168374827434203	HIF1A	1
HISTONE_H4_DEACETYLATION	1/32	11/17949	0.0194426041654653	0.0426033159004219	0.0168374827434203	HDAC2	1
TUBULIN_DEACETYLATION	1/32	11/17949	0.0194426041654653	0.0426033159004219	0.0168374827434203	MAPT	1
POSITIVE_REGULATION_OF_DNA_METHYLATION_DEPENDENT_HETEROCHROMATIN_ASSEMBLY	1/32	11/17949	0.0194426041654653	0.0426033159004219	0.0168374827434203	DNMT1	1
NEGATIVE_REGULATION_OF_MUSCLE_TISSUE_DEVELOPMENT	1/32	11/17949	0.0194426041654653	0.0426033159004219	0.0168374827434203	TGFB1	1
POSITIVE_REGULATION_OF_PROTEIN_LOCALIZATION_TO_SYNAPSE	1/32	11/17949	0.0194426041654653	0.0426033159004219	0.0168374827434203	MAPT	1
REGULATION_OF_NON_MOTILE_CILIUM_ASSEMBLY	1/32	11/17949	0.0194426041654653	0.0426033159004219	0.0168374827434203	MAP4	1
POSITIVE_REGULATION_OF_MEMBRANE_DEPOLARIZATION	1/32	11/17949	0.0194426041654653	0.0426033159004219	0.0168374827434203	KDR	1
REGULATION_OF_RECEPTOR_CATABOLIC_PROCESS	1/32	11/17949	0.0194426041654653	0.0426033159004219	0.0168374827434203	APOE	1
CHOLESTEROL_CATABOLIC_PROCESS	1/32	11/17949	0.0194426041654653	0.0426033159004219	0.0168374827434203	APOE	1
ERYTHROCYTE_HOMEOSTASIS	2/32	121/17949	0.0195932528352171	0.0428055176141783	0.0169173959566083	VEGFA/HIF1A	2
REGULATION_OF_NUCLEOTIDE_METABOLIC_PROCESS	2/32	121/17949	0.0195932528352171	0.0428055176141783	0.0169173959566083	HIF1A/APP	2
REGULATION_OF_PROTEIN_LOCALIZATION_TO_CELL_PERIPHERY	2/32	121/17949	0.0195932528352171	0.0428055176141783	0.0169173959566083	TGFB1/NUMB	2
EPIDERMAL_GROWTH_FACTOR_RECEPTOR_SIGNALING_PATHWAY	2/32	123/17949	0.0202044983129918	0.0440971193339106	0.0174278567319666	MMP9/TGFB1	2
NEGATIVE_REGULATION_OF_GENE_EXPRESSION_EPIGENETIC	2/32	125/17949	0.0208237159999088	0.0453081180068906	0.0179064619491348	DNMT1/HDAC2	2
NEGATIVE_REGULATION_OF_IMMUNE_EFFECTOR_PROCESS	2/32	125/17949	0.0208237159999088	0.0453081180068906	0.0179064619491348	TGFB1/A2M	2
CANONICAL_WNT_SIGNALING_PATHWAY	3/32	333/17949	0.0210958236227756	0.0453081180068906	0.0179064619491348	TGFB1/GREM1/APOE	3
INTERLEUKIN_1_PRODUCTION	2/32	126/17949	0.0211362954184562	0.0453081180068906	0.0179064619491348	APP/HDAC2	2
COMPLEMENT_ACTIVATION_LECTIN_PATHWAY	1/32	12/17949	0.0211918424677684	0.0453081180068906	0.0179064619491348	A2M	1
POSITIVE_REGULATION_OF_HORMONE_METABOLIC_PROCESS	1/32	12/17949	0.0211918424677684	0.0453081180068906	0.0179064619491348	HIF1A	1
NEGATIVE_REGULATION_OF_SMOOTH_MUSCLE_CELL_APOPTOTIC_PROCESS	1/32	12/17949	0.0211918424677684	0.0453081180068906	0.0179064619491348	DNMT1	1
LOCOMOTORY_EXPLORATION_BEHAVIOR	1/32	12/17949	0.0211918424677684	0.0453081180068906	0.0179064619491348	APOE	1
PREPULSE_INHIBITION	1/32	12/17949	0.0211918424677684	0.0453081180068906	0.0179064619491348	BACE1	1
NEGATIVE_REGULATION_OF_PATHWAY_RESTRICTED_SMAD_PROTEIN_PHOSPHORYLATION	1/32	12/17949	0.0211918424677684	0.0453081180068906	0.0179064619491348	GREM1	1
NEGATIVE_REGULATION_OF_DENDRITIC_SPINE_DEVELOPMENT	1/32	12/17949	0.0211918424677684	0.0453081180068906	0.0179064619491348	HDAC2	1
NEUROTRANSMITTER_GATED_ION_CHANNEL_CLUSTERING	1/32	12/17949	0.0211918424677684	0.0453081180068906	0.0179064619491348	APOE	1
MESENCHYMAL_TO_EPITHELIAL_TRANSITION_INVOLVED_IN_METANEPHROS_MORPHOGENESIS	1/32	12/17949	0.0211918424677684	0.0453081180068906	0.0179064619491348	GREM1	1
REVERSIBLE_DIFFERENTIATION	1/32	12/17949	0.0211918424677684	0.0453081180068906	0.0179064619491348	DNMT1	1
MESENCHYMAL_CELL_APOPTOTIC_PROCESS	1/32	12/17949	0.0211918424677684	0.0453081180068906	0.0179064619491348	HIF1A	1
REGULATION_OF_DEACETYLASE_ACTIVITY	1/32	12/17949	0.0211918424677684	0.0453081180068906	0.0179064619491348	VEGFA	1
EXTRACELLULAR_REGULATION_OF_SIGNAL_TRANSDUCTION	1/32	12/17949	0.0211918424677684	0.0453081180068906	0.0179064619491348	GREM1	1
REGULATION_OF_DENDRITIC_SPINE_MAINTENANCE	1/32	12/17949	0.0211918424677684	0.0453081180068906	0.0179064619491348	APOE	1
POSITIVE_REGULATION_OF_PRODUCTION_OF_MIRNAS_INVOLVED_IN_GENE_SILENCING_BY_MIRNA	1/32	12/17949	0.0211918424677684	0.0453081180068906	0.0179064619491348	TGFB1	1
NEGATIVE_REGULATION_OF_AMYLOID_FIBRIL_FORMATION	1/32	12/17949	0.0211918424677684	0.0453081180068906	0.0179064619491348	APOE	1
POSITIVE_REGULATION_OF_VASCULOGENESIS	1/32	12/17949	0.0211918424677684	0.0453081180068906	0.0179064619491348	KDR	1
SPECIFICATION_OF_SYMMETRY	2/32	127/17949	0.021450845123835	0.045728545806625	0.0180726214527619	HIF1A/GREM1	2
REGULATION_OF_PHOSPHATIDYLINOSITOL_3_KINASE_SIGNALING	2/32	127/17949	0.021450845123835	0.045728545806625	0.0180726214527619	KDR/FLT1	2
NEGATIVE_REGULATION_OF_ESTABLISHMENT_OF_PROTEIN_LOCALIZATION	2/32	127/17949	0.021450845123835	0.045728545806625	0.0180726214527619	MAPT/APOE	2
RAS_PROTEIN_SIGNAL_TRANSDUCTION	3/32	338/17949	0.0219318787052289	0.046708744580352	0.0184600110159669	DNMT1/NRP1/APOE	3
REGULATION_OF_CATION_TRANSMEMBRANE_TRANSPORT	3/32	340/17949	0.0222713716561052	0.0473858971406493	0.0187276320756824	MMP9/APP/NEFL	3
LEARNING	2/32	130/17949	0.0224062405727985	0.047580819749186	0.0188046684750372	HIF1A/APP	2
MULTICELLULAR_ORGANISM_GROWTH	2/32	130/17949	0.0224062405727985	0.047580819749186	0.0188046684750372	BCL2/APP	2
NUCLEAR_TRANSPORT	3/32	343/17949	0.022786046952965	0.0477424094099063	0.0188685311830539	TGFB1/SMG6/SMG5	3
ACTIVATION_OF_TRANSMEMBRANE_RECEPTOR_PROTEIN_TYROSINE_KINASE_ACTIVITY	1/32	13/17949	0.0229380576119413	0.0477424094099063	0.0188685311830539	GREM1	1
SMAD_PROTEIN_COMPLEX_ASSEMBLY	1/32	13/17949	0.0229380576119413	0.0477424094099063	0.0188685311830539	TGFB1	1
NEGATIVE_REGULATION_OF_MACROPHAGE_DERIVED_FOAM_CELL_DIFFERENTIATION	1/32	13/17949	0.0229380576119413	0.0477424094099063	0.0188685311830539	PPARG	1
NEURON_REMODELING	1/32	13/17949	0.0229380576119413	0.0477424094099063	0.0188685311830539	APP	1
PHOSPHOLIPID_EFFLUX	1/32	13/17949	0.0229380576119413	0.0477424094099063	0.0188685311830539	APOE	1
NEGATIVE_REGULATION_OF_MEMBRANE_POTENTIAL	1/32	13/17949	0.0229380576119413	0.0477424094099063	0.0188685311830539	MAPT	1
NEGATIVE_REGULATION_OF_ACUTE_INFLAMMATORY_RESPONSE	1/32	13/17949	0.0229380576119413	0.0477424094099063	0.0188685311830539	PPARG	1
REGULATION_OF_DEVELOPMENTAL_PIGMENTATION	1/32	13/17949	0.0229380576119413	0.0477424094099063	0.0188685311830539	BCL2	1
CHEMICAL_HOMEOSTASIS_WITHIN_A_TISSUE	1/32	13/17949	0.0229380576119413	0.0477424094099063	0.0188685311830539	VEGFA	1
WHITE_FAT_CELL_DIFFERENTIATION	1/32	13/17949	0.0229380576119413	0.0477424094099063	0.0188685311830539	PPARG	1
NEUROBLAST_DIVISION	1/32	13/17949	0.0229380576119413	0.0477424094099063	0.0188685311830539	NUMB	1
NEGATIVE_REGULATION_OF_HUMORAL_IMMUNE_RESPONSE	1/32	13/17949	0.0229380576119413	0.0477424094099063	0.0188685311830539	A2M	1
POSITIVE_REGULATION_OF_PHAGOCYTOSIS_ENGULFMENT	1/32	13/17949	0.0229380576119413	0.0477424094099063	0.0188685311830539	PPARG	1
INTESTINAL_EPITHELIAL_CELL_DEVELOPMENT	1/32	13/17949	0.0229380576119413	0.0477424094099063	0.0188685311830539	HIF1A	1
VENOUS_BLOOD_VESSEL_DEVELOPMENT	1/32	13/17949	0.0229380576119413	0.0477424094099063	0.0188685311830539	VEGFA	1
SPONTANEOUS_SYNAPTIC_TRANSMISSION	1/32	13/17949	0.0229380576119413	0.0477424094099063	0.0188685311830539	APP	1
POSTSYNAPTIC_CYTOSKELETON_ORGANIZATION	1/32	13/17949	0.0229380576119413	0.0477424094099063	0.0188685311830539	NEFL	1
REGULATION_OF_LONG_TERM_SYNAPTIC_DEPRESSION	1/32	13/17949	0.0229380576119413	0.0477424094099063	0.0188685311830539	MAPT	1
NEGATIVE_REGULATION_OF_EXTRACELLULAR_MATRIX_ORGANIZATION	1/32	13/17949	0.0229380576119413	0.0477424094099063	0.0188685311830539	TGFB1	1
NEGATIVE_REGULATION_OF_VASCULAR_ASSOCIATED_SMOOTH_MUSCLE_CELL_DIFFERENTIATION	1/32	13/17949	0.0229380576119413	0.0477424094099063	0.0188685311830539	DNMT1	1
MAMMARY_GLAND_DEVELOPMENT	2/32	132/17949	0.0230528844293907	0.0479360545790734	0.0189450627188108	VEGFA/HIF1A	2
NUCLEOTIDE_PHOSPHORYLATION	2/32	133/17949	0.0233790980089338	0.0485226562449569	0.0191768966786289	HIF1A/APP	2
CELLULAR_RESPONSE_TO_LIGHT_STIMULUS	2/32	133/17949	0.0233790980089338	0.0485226562449569	0.0191768966786289	MMP2/MMP9	2
COAGULATION	3/32	347/17949	0.023482431157722	0.0486911861894329	0.0192435022930486	HDAC2/APOE/A2M	3
VIRAL_LIFE_CYCLE	3/32	348/17949	0.0236583402297773	0.0489726805285106	0.0193547531658133	BCL2/NRP1/APOE	3
RHO_PROTEIN_SIGNAL_TRANSDUCTION	2/32	134/17949	0.0237072294376653	0.0489726805285106	0.0193547531658133	NRP1/APOE	2
APPENDAGE_MORPHOGENESIS	2/32	134/17949	0.0237072294376653	0.0489726805285106	0.0193547531658133	GREM1/HDAC2	2
DIGESTIVE_SYSTEM_DEVELOPMENT	2/32	134/17949	0.0237072294376653	0.0489726805285106	0.0193547531658133	BCL2/HIF1A	2
CELLULAR_HOMEOSTASIS	5/32	937/17949	0.0239086767759653	0.0493424849034932	0.0195009055168829	BCL2/HIF1A/APP/EGLN2/APOE	5
PLACENTA_DEVELOPMENT	2/32	135/17949	0.0240372713005201	0.0495149783344047	0.0195690775618269	PPARG/HIF1A	2
RESPONSE_TO_HYDROGEN_PEROXIDE	2/32	135/17949	0.0240372713005201	0.0495149783344047	0.0195690775618269	BCL2/HDAC2	2
REGULATION_OF_FAT_CELL_DIFFERENTIATION	2/32	136/17949	0.0243692162013176	0.0499528613063782	0.0197421356167791	PPARG/TGFB1	2
REGULATION_OF_CHOLESTEROL_ESTERIFICATION	1/32	14/17949	0.0246812546545605	0.0499528613063782	0.0197421356167791	APOE	1
REGULATION_OF_SEQUESTERING_OF_TRIGLYCERIDE	1/32	14/17949	0.0246812546545605	0.0499528613063782	0.0197421356167791	PPARG	1
HYALURONAN_BIOSYNTHETIC_PROCESS	1/32	14/17949	0.0246812546545605	0.0499528613063782	0.0197421356167791	TGFB1	1
LOW_DENSITY_LIPOPROTEIN_RECEPTOR_PARTICLE_METABOLIC_PROCESS	1/32	14/17949	0.0246812546545605	0.0499528613063782	0.0197421356167791	APOE	1
TRIGLYCERIDE_RICH_LIPOPROTEIN_PARTICLE_REMODELING	1/32	14/17949	0.0246812546545605	0.0499528613063782	0.0197421356167791	APOE	1
CELLULAR_RESPONSE_TO_INCREASED_OXYGEN_LEVELS	1/32	14/17949	0.0246812546545605	0.0499528613063782	0.0197421356167791	PPARG	1
CD8_POSITIVE_ALPHA_BETA_T_CELL_DIFFERENTIATION	1/32	14/17949	0.0246812546545605	0.0499528613063782	0.0197421356167791	BCL2	1
POSITIVE_REGULATION_BY_HOST_OF_VIRAL_PROCESS	1/32	14/17949	0.0246812546545605	0.0499528613063782	0.0197421356167791	APOE	1
POSITIVE_REGULATION_OF_MACROPHAGE_DIFFERENTIATION	1/32	14/17949	0.0246812546545605	0.0499528613063782	0.0197421356167791	TGFB1	1
POSITIVE_REGULATION_OF_CHROMATIN_ASSEMBLY_OR_DISASSEMBLY	1/32	14/17949	0.0246812546545605	0.0499528613063782	0.0197421356167791	DNMT1	1
POST_EMBRYONIC_ANIMAL_ORGAN_DEVELOPMENT	1/32	14/17949	0.0246812546545605	0.0499528613063782	0.0197421356167791	VEGFA	1
DETECTION_OF_MECHANICAL_STIMULUS_INVOLVED_IN_SENSORY_PERCEPTION_OF_PAIN	1/32	14/17949	0.0246812546545605	0.0499528613063782	0.0197421356167791	BACE1	1
REGULATION_OF_KERATINOCYTE_MIGRATION	1/32	14/17949	0.0246812546545605	0.0499528613063782	0.0197421356167791	MMP9	1
MAMMARY_GLAND_EPITHELIAL_CELL_DIFFERENTIATION	1/32	14/17949	0.0246812546545605	0.0499528613063782	0.0197421356167791	HIF1A	1
REGULATION_OF_DNA_METHYLATION_DEPENDENT_HETEROCHROMATIN_ASSEMBLY	1/32	14/17949	0.0246812546545605	0.0499528613063782	0.0197421356167791	DNMT1	1
NEGATIVE_REGULATION_OF_CILIUM_ASSEMBLY	1/32	14/17949	0.0246812546545605	0.0499528613063782	0.0197421356167791	MAP4	1
REGULATION_OF_PHOSPHOLIPID_TRANSPORT	1/32	14/17949	0.0246812546545605	0.0499528613063782	0.0197421356167791	APOE	1
CELLULAR_COPPER_ION_HOMEOSTASIS	1/32	14/17949	0.0246812546545605	0.0499528613063782	0.0197421356167791	APP	1
KEGG
ID	Description	GeneRatio	BgRatio	pvalue	p.adjust	qvalue	geneID	Count	one_type	two_type
hsa05200	Pathways in cancer	15/29	530/7914	6.51103908309761e-11	6.44592869226663e-09	4.52345873141518e-09	PGF/VEGFA/TERT/PPARG/MMP2/MMP9/BCL2/HIF1A/VEGFB/TGFB1/VEGFD/VEGFC/HDAC2/EGLN1/EGLN2	15	Human Diseases	Cancer: overview
hsa04933	AGE-RAGE signaling pathway in diabetic complications	45867	100/7914	5.1724456027898e-08	2.56036057338095e-06	1.79674426202172e-06	VEGFA/MMP2/BCL2/VEGFB/TGFB1/VEGFD/VEGFC	7	Human Diseases	Endocrine and metabolic disease
hsa04926	Relaxin signaling pathway	45867	129/7914	3.00754399138798e-07	9.37355627545616e-06	6.57793422839029e-06	VEGFA/MMP2/MMP9/VEGFB/TGFB1/VEGFD/VEGFC	7	Organismal Systems	Endocrine system
hsa04510	Focal adhesion	45898	199/7914	3.78729546483077e-07	9.37355627545616e-06	6.57793422839029e-06	PGF/VEGFA/KDR/BCL2/VEGFB/FLT1/VEGFD/VEGFC	8	Cellular Processes	Cellular community - eukaryotes
hsa04010	MAPK signaling pathway	45929	295/7914	6.38366362115697e-07	1.26396539698908e-05	8.86993261044968e-06	PGF/MAPT/VEGFA/KDR/VEGFB/FLT1/TGFB1/VEGFD/VEGFC	9	Environmental Information Processing	Signal transduction
hsa04066	HIF-1 signaling pathway	45837	109/7914	2.18242210985414e-06	3.60099648125933e-05	2.52701507456795e-05	VEGFA/BCL2/HIF1A/FLT1/EGLN1/EGLN2	6	Environmental Information Processing	Signal transduction
hsa05211	Renal cell carcinoma	45806	69/7914	4.39195454321191e-06	6.21147856825684e-05	4.35893232860129e-05	VEGFA/HIF1A/TGFB1/EGLN1/EGLN2	5	Human Diseases	Cancer: specific types
hsa04015	Rap1 signaling pathway	45867	210/7914	7.95973972563553e-06	9.85017791047397e-05	6.9124055512098e-05	PGF/VEGFA/KDR/VEGFB/FLT1/VEGFD/VEGFC	7	Environmental Information Processing	Signal transduction
hsa04014	Ras signaling pathway	45867	232/7914	1.52873985657954e-05	0.00016816138422375	0.000118007988928947	PGF/VEGFA/KDR/VEGFB/FLT1/VEGFD/VEGFC	7	Environmental Information Processing	Signal transduction
hsa04151	PI3K-Akt signaling pathway	45898	354/7914	2.78056727234449e-05	0.000275276159962104	0.000193176252604985	PGF/VEGFA/KDR/BCL2/VEGFB/FLT1/VEGFD/VEGFC	8	Environmental Information Processing	Signal transduction
hsa05205	Proteoglycans in cancer	45837	204/7914	7.88648378789169e-05	0.000709783540910252	0.000498093712919475	VEGFA/KDR/MMP2/MMP9/HIF1A/TGFB1	6	Human Diseases	Cancer: overview
hsa05418	Fluid shear stress and atherosclerosis	45806	139/7914	0.000131531793077122	0.00108513729288626	0.000761499854657023	VEGFA/KDR/MMP2/MMP9/BCL2	5	Human Diseases	Cardiovascular disease
hsa05219	Bladder cancer	45745	41/7914	0.000429510355719563	0.00327088655509513	0.00229535898603167	VEGFA/MMP2/MMP9	3	Human Diseases	Cancer: specific types
hsa01521	EGFR tyrosine kinase inhibitor resistance	45745	79/7914	0.00290205269163563	0.0205216583194234	0.0144011637329287	VEGFA/KDR/BCL2	3	Human Diseases	Drug resistance: antineoplastic
hsa05010	Alzheimer disease	45776	171/7914	0.0032774806113639	0.0216313720350018	0.0151799102000012	MAPT/APP/BACE1/APOE	4	Human Diseases	Neurodegenerative disease
hsa05202	Transcriptional misregulation in cancer	45776	186/7914	0.00442981554273695	0.0267961615477558	0.018804323893162	PPARG/MMP9/FLT1/HDAC2	4	Human Diseases	Cancer: overview
hsa05323	Rheumatoid arthritis	45745	93/7914	0.00460136107385705	0.0267961615477558	0.018804323893162	VEGFA/FLT1/TGFB1	3	Human Diseases	Immune disease
hsa05206	MicroRNAs in cancer	45806	310/7914	0.00488698580298065	0.0268784219163936	0.0188620504676446	DNMT1/VEGFA/MMP9/BCL2/HDAC2	5	Human Diseases	Cancer: overview
hsa01522	Endocrine resistance	45745	98/7914	0.00532744539419688	0.0277587944223942	0.0194798557350135	MMP2/MMP9/BCL2	3	Human Diseases	Drug resistance: antineoplastic
hsa04668	TNF signaling pathway	45745	112/7914	0.0077141346435313	0.0381849664854799	0.0267964677091087	MMP9/VEGFD/VEGFC	3	Environmental Information Processing	Signal transduction
